# Supplementary material for: ZNF24 regulates the progression of KRAS mutant lung adenocarcinoma by promoting SLC7A5 translation
Source: Front Oncol. 2022 Nov 23;12:1043177. doi: 10.3389/fonc.2022.1043177 (PMC9727282; doi:10.3389/fonc.2022.1043177)
Supplement: Supplementary file 1 [file DataSheet_1.zip]

Archive with 4 entries (4 files):
- Data Sheet (1).XLSX
- Data Sheet (2).XLSX
- Data Sheet (3).XLS
- Data Sheet (4).XLSX
