# Supplementary material for: ZNF24 regulates the progression of KRAS mutant lung adenocarcinoma by promoting SLC7A5 translation
Source: Front Oncol. 2022 Nov 23;12:1043177. doi: 10.3389/fonc.2022.1043177 (PMC9727282; doi:10.3389/fonc.2022.1043177)
Supplement: Supplementary file 1 [file DataSheet_1.zip › Data Sheet (1).XLSX]

## Sheet: 热图
ID	A549-1	A549-2	A549-shKRAS-1	A549-shKRAS-2
ADH6	98.5849	87.3612	1.09629	0
ZNF24	23.4341	11.9908	0	0
VIL1	198.786	226.111	7.67402	5.10123
PRR15L	121.211	126.759	4.38515	5.10123
GJB1	116.362	148.171	3.28886	8.92715
NEB	210.099	269.792	15.348	7.65184
FGB	5246.82	5308.48	299.287	262.713
KANK4	33.131	28.2639	1.09629	1.27531
SLC7A5	16.9695	24.838	1.09629	0
LOC100294145-2	9.69687	34.2593	0	1.27531
HSPA6	5.65651	5.99538	448.382	488.442
MMP10	0	0	16.4443	17.8543
PRR20G	0	0	9.86659	21.6802
MEG9	0	0	12.0592	17.8543
EGR2	3.23229	0	101.955	86.7209
EGR4	0.808073	0	32.8886	33.158
RFPL4A	0	0	9.86659	17.8543
ATF3	95.3526	77.0834	3284.48	3674.16
IGF2-AS	0	0	13.1555	11.4778
PHF24	0	0	7.67402	16.579

## Sheet: 上注释
sample	group	other
A549-1	NC
A549-2	NC
A549-shKRAS-1	shKRAS
A549-shKRAS-2	shKRAS

## Sheet: 颜色_上注释
group	colour
shKRAS	#F0A591
NC	#FDF4F1

## Sheet: 左注释
id	cluster
ADH6	cluster1
ZNF24	cluster1
VIL1	cluster1
PRR15L	cluster1
GJB1	cluster1
NEB	cluster1
FGB	cluster1
KANK4	cluster1
SLC7A5	cluster1
LOC100294145-2	cluster1
HSPA6	cluster2
MMP10	cluster2
PRR20G	cluster2
MEG9	cluster2
EGR2	cluster2
EGR4	cluster2
RFPL4A	cluster2
ATF3	cluster2
IGF2-AS	cluster2
PHF24	cluster2

## Sheet: 颜色_左注释
cluster	colour
cluster1	#E64B35
cluster2	#4DBBD5
