# Supplementary material for: ZNF24 regulates the progression of KRAS mutant lung adenocarcinoma by promoting SLC7A5 translation
Source: Front Oncol. 2022 Nov 23;12:1043177. doi: 10.3389/fonc.2022.1043177 (PMC9727282; doi:10.3389/fonc.2022.1043177)
Supplement: Supplementary file 1 [file DataSheet_1.zip › Data Sheet (2).XLSX]

## Sheet: 热图
ID	GSM1854797	GSM1854798	GSM1854799	GSM1854800	GSM1854801	GSM1854802	GSM1854805	GSM1854806	GSM1854807	GSM1854808	GSM1854809	GSM1854810	GSM1854811	GSM1854813	GSM1854814	GSM1854816	GSM1854818	GSM1854819	GSM1854820	GSM1854821	GSM1854822	GSM1854823	GSM1854824	GSM1854825	GSM1854826	GSM1854828	GSM1854829	GSM1854830	GSM1854832	GSM1854833	GSM1854834	GSM1854835	GSM1854838	GSM1854839	GSM1854840	GSM1854842	GSM1854843	GSM1854845	GSM1854847	GSM1854848	GSM1854851	GSM1854852	GSM1854853	GSM1854854	GSM1854855	GSM1854856	GSM1854861	GSM1854862	GSM1854863
CLDN6	3.83419	11.6487	4.82252	11.6094	3.14703	11.8146	7.54588	4.33784	11.8571	4.09259	2.90937	9.08287	5.60507	4.942	11.9528	6.08338	4.78195	10.5165	3.81066	11.4187	11.9572	11.0558	4.18079	6.20868	3.93466	10.5877	4.97456	3.66751	3.57772	3.64674	7.14978	7.37448	5.39781	7.99759	4.19436	4.28668	3.81633	4.27032	4.11592	4.4997	5.06047	8.25123	4.30257	4.34024	5.27315	6.38349	6.0221	5.61365	5.89805
TNNC1	8.75032	10.9448	5.66801	7.96778	9.55773	10.0639	7.59064	6.53451	9.84799	9.95886	9.90845	5.1215	9.48714	9.93284	8.71097	10.835	7.53344	9.20384	6.20086	9.25884	10.8309	11.1941	10.7783	8.82987	11.159	7.85943	6.03798	11.6509	11.4975	11.5954	9.89934	8.60284	5.28479	10.1059	10.2376	8.4614	8.87436	10.5471	7.36738	10.6268	9.19779	10.5326	6.3566	8.9546	10.7214	7.29216	8.48511	6.79553	9.84902
VEPH1	6.72242	8.5207	4.62121	6.75493	9.23168	6.28347	6.58713	5.18659	7.59372	7.99189	8.37238	6.08661	7.92464	9.70356	8.79456	5.62199	6.01427	6.66349	4.63638	7.18414	6.54729	7.29027	9.64588	7.61452	8.72786	5.98633	3.83417	4.90733	10.4861	8.66953	7.32368	7.9923	4.44835	8.53367	8.08773	7.04556	8.26475	8.89977	5.40212	8.80216	8.80517	8.7454	5.68856	8.47833	6.11317	6.77515	6.56637	4.31933	8.45277
WIF1	5.43664	6.70465	3.457	10.1396	9.30288	9.08591	3.91788	6.33808	8.61378	10.4225	6.64445	2.87977	10.3184	10.5076	4.50182	7.77964	6.02021	6.73312	3.59561	9.56929	10.279	9.4611	9.05332	7.99608	9.00732	7.09373	3.83437	5.01171	8.68817	11.3181	7.01028	8.7745	4.30255	10.8376	9.80222	8.78301	9.91751	9.71562	7.23436	9.80248	7.70497	8.19646	4.65381	8.51923	3.88726	6.41393	4.85266	8.83925	7.37268
ZNF486	6.32508	4.92837	4.43683	2.82471	4.82135	5.63964	4.30108	6.96685	6.47145	5.25561	7.44514	4.57369	7.22663	6.15569	6.1762	4.85151	6.11607	7.65289	6.08676	7.7092	3.35705	4.58668	7.05698	7.04243	3.17038	6.28501	5.21975	6.85838	6.32378	4.72231	8.44405	5.71489	3.76418	3.91266	4.21219	5.55166	6.64713	4.24192	4.13666	5.52891	5.14139	5.83781	3.58349	4.77108	3.06822	6.18222	6.33563	4.066	5.87284
PLA2G1B	7.11385	9.38446	5.35433	10.2515	8.06083	6.46206	5.60768	5.47699	8.06677	9.27857	9.44511	3.16548	12.9054	8.22587	6.94063	8.6658	7.29396	8.47742	5.87743	8.16952	10.6666	5.22394	6.73683	9.12316	10.5983	10.3152	4.16079	3.52879	12.4295	10.7846	9.91966	7.71155	4.46488	12.5203	9.73595	8.94275	9.47935	10.8751	6.99062	9.25546	9.6061	9.62974	6.85837	12.501	4.76672	5.39724	6.20342	4.70263	7.5381
ATP13A4	9.29976	9.51343	6.20576	7.40093	8.40676	7.38399	4.358	8.61374	7.80866	8.13226	8.93157	6.27481	8.68214	8.50043	10.008	7.05417	5.89486	7.07262	5.05011	7.83452	6.42237	9.06824	8.70889	9.78999	8.93117	7.56434	7.57084	9.78556	10.0332	8.77395	7.75486	8.95801	6.43963	8.46488	8.02559	7.4965	8.92975	8.19105	5.34512	7.6563	9.75872	9.35945	5.77381	8.65402	4.15251	7.52589	5.66168	5.04208	9.54844
LOC255167	6.86356	6.31267	6.26242	3.34211	7.40597	3.97758	4.84641	7.90956	6.44189	4.86379	4.87701	8.99828	8.97094	7.58347	6.10412	5.58476	6.99451	4.7809	4.9441	4.80699	5.03982	5.08496	7.5869	3.76942	2.91128	5.96027	4.02293	6.91671	6.10857	5.8611	8.90182	5.44081	4.49401	8.07278	5.79159	4.18092	7.59639	5.36883	5.78998	4.98	9.13995	8.97758	7.38761	5.52895	6.33898	7.40788	5.53173	7.58346	8.71225
CYP4X1	8.42573	8.29699	7.1085	5.91528	9.37448	6.5104	9.6585	8.79112	9.16078	9.26056	7.12844	8.26748	8.90287	8.23795	9.01714	7.91277	7.08345	7.94621	6.9395	7.61421	7.92844	7.74288	6.83879	8.03592	7.98308	7.37504	6.51678	6.35977	8.74445	9.02369	7.95023	7.67199	9.83936	8.30019	7.46969	9.17112	9.39932	7.26993	9.1973	7.79668	7.84987	9.00458	7.44928	9.20405	8.12802	7.52884	5.72078	6.16319	5.85837
MS4A15	5.95475	10.8226	3.95414	6.58059	7.18488	9.11521	4.89627	6.40375	6.22087	6.12874	8.28663	4.64868	5.31075	9.34328	6.31319	5.201	4.54	8.14397	4.75168	9.08317	7.86785	7.26627	4.71898	7.28213	7.41807	8.28413	4.68482	4.26452	10.8276	8.86858	8.36283	8.02656	4.54289	8.01688	7.87437	6.72408	5.55007	6.73085	4.71296	6.90158	8.2929	9.53354	4.06026	5.94639	5.37773	7.08967	6.40395	4.97794	11.0737
SPRR1B	4.3055	2.65243	3.99761	2.60825	3.74332	5.85746	3.72244	5.56167	2.65291	4.95089	10.2654	3.03294	2.55976	7.35545	7.34308	4.80355	9.53545	2.25701	10.2292	2.18612	4.11205	7.51839	2.60037	2.22985	2.69329	1.93613	10.7087	4.61365	2.23833	2.33506	4.31085	2.37737	11.195	2.30609	8.58756	7.3121	4.3975	2.60686	6.35631	6.2905	2.007	2.82808	3.22952	2.73429	4.88052	7.20758	2.67865	2.58779	6.34517
CYP24A1	7.16108	8.97987	8.08888	3.84654	8.70115	9.73242	9.43152	7.44983	8.40935	8.06759	6.12952	7.27089	5.37787	5.01318	5.60081	8.06576	9.53633	7.05517	10.7268	5.26345	7.87564	6.162	5.79638	7.84544	2.63642	10.4039	8.29319	5.21994	2.66356	4.27717	3.31176	6.74775	11.039	4.26868	7.00967	7.53855	5.71774	3.09996	8.27322	3.57595	3.56637	4.80005	9.13473	5.8546	6.10981	7.1603	9.93705	9.78381	3.92148
KRT6A	5.74888	3.55048	11.4946	2.91587	5.76304	5.70054	6.22923	6.4953	4.6328	7.22995	3.50837	4.31056	2.3454	2.00833	3.74336	5.47892	10.798	4.49961	12.4433	2.20724	7.33387	10.2337	6.44198	6.29365	2.73019	5.87446	7.67544	6.13086	2.54042	2.59714	2.76168	5.40845	12.6971	3.0264	7.95646	9.00071	3.31092	2.4595	10.2608	6.92965	3.08449	2.50054	10.9646	2.77091	9.95937	8.33264	4.9056	2.80487	2.21068
PAEP	4.07447	4.94795	6.64023	3.7792	3.73175	9.55836	4.89438	4.61485	5.39893	3.93634	6.44644	4.51621	3.58609	11.4451	6.60874	6.93552	3.79496	4.85589	10.7547	5.16078	11.0202	5.03702	4.51461	8.05799	4.25895	11.2034	7.24853	4.21017	3.6296	4.37156	5.21034	5.51703	6.41685	4.29136	6.67884	4.89588	4.26795	4.29421	6.31924	5.1126	5.39514	4.81184	8.01214	4.95482	5.66008	5.99016	4.54657	5.16141	5.45802
TFF1	5.00273	3.73401	4.61749	3.98418	5.47873	7.57566	4.26741	4.06139	5.8749	10.9042	5.59227	7.19371	9.94778	5.40177	4.11362	9.93452	4.82304	5.31039	11.9733	4.40641	6.73369	5.33088	4.38761	6.3687	4.41802	4.55298	4.46301	3.74131	6.07773	4.53153	4.26354	7.54182	9.50705	5.10527	5.95291	8.34356	7.86489	4.89451	7.45069	13.314	5.05232	4.9191	11.263	8.25219	8.28302	6.61559	6.28731	4.63879	4.06455
SLC7A5	4.24189	3.31341	7.44335	3.74022	4.03428	2.63041	3.15591	11.079	5.39652	6.77553	7.6967	7.91521	9.51924	3.79243	4.28299	3.54003	2.94467	2.05215	6.12939	3.52584	5.43425	2.97996	3.74401	3.11939	3.80961	5.16045	9.80502	3.0439	3.3278	3.3827	4.0409	6.39858	6.87003	3.42409	3.31658	9.4275	4.71909	3.27868	8.67585	8.44646	3.1144	2.69493	4.85541	3.18693	5.94152	3.54045	3.29169	3.40073	3.53032
CLDN10	4.69835	4.78833	5.96479	5.2668	9.34237	3.99558	8.5105	6.16109	5.43922	5.70335	5.57395	4.44963	8.15716	7.20306	3.81195	4.66644	6.15285	4.73032	7.52266	3.75879	7.72107	5.35903	5.04271	4.98779	4.39123	9.84837	4.90832	6.39668	3.52983	5.16815	4.70383	5.81801	8.14224	7.28701	7.16544	7.60919	4.67692	4.38899	7.24483	5.94558	4.40558	4.77361	4.71059	5.32935	6.82286	4.75362	4.70536	5.14453	4.4065
ZNF24	2.21563	4.32791	4.60344	2.53463	3.26786	3.63109	2.60713	4.63104	6.65726	6.03822	5.32875	7.07918	2.62212	4.29392	3.54294	3.87525	5.1041	6.04639	7.46021	4.77312	3.15436	3.33975	3.6205	5.15089	3.85299	4.26248	4.99064	2.99598	3.7777	4.61434	4.0888	3.78478	3.98423	5.26052	5.04637	5.93696	3.20466	3.61887	5.64657	8.56316	4.68531	5.47841	5.20941	3.58858	5.16329	3.5427	3.76611	7.57663	3.45031
FAM83A	8.33625	8.67526	9.95046	7.13207	8.25053	8.8418	9.92211	6.53612	7.8919	5.21567	7.36916	9.62891	8.31024	6.0357	8.30991	8.80774	9.69062	9.26361	10.4636	7.75405	9.18309	6.65993	5.0968	8.23536	5.90965	8.85472	9.71698	5.03352	8.32462	4.64445	5.50634	7.61311	10.4209	6.6713	8.00617	6.87025	6.2441	4.23203	5.68627	6.60702	8.56765	6.15354	9.32825	5.20247	10.1548	10.3797	6.88853	7.32329	8.3361
MMP1	6.90961	9.01389	12.1562	8.4771	5.01989	10.4345	12.1751	10.3319	7.69925	10.9358	11.099	9.45141	7.04611	6.89553	8.64165	9.57131	12.4743	7.53783	12.4396	7.36231	9.95137	11.2373	12.8339	7.82363	4.08214	10.253	9.77265	9.38725	8.22933	3.42218	7.89846	11.2382	12.4889	6.8047	9.23345	10.9997	9.39339	9.93688	6.7207	8.27257	5.24763	5.56953	12.1605	4.81187	11.119	11.0427	12.1159	9.10763	7.1871
[truncated: 393 more columns]

## Sheet: 上注释
sample	group	other
GSM1854797	KRAS wild
GSM1854798	KRAS wild
GSM1854799	KRAS wild
GSM1854800	KRAS wild
GSM1854801	KRAS wild
GSM1854802	KRAS wild
GSM1854805	KRAS wild
GSM1854806	KRAS wild
GSM1854807	KRAS wild
GSM1854808	KRAS wild
GSM1854809	KRAS wild
GSM1854810	KRAS wild
GSM1854811	KRAS wild
GSM1854813	KRAS wild
GSM1854814	KRAS wild
GSM1854816	KRAS wild
GSM1854818	KRAS wild
GSM1854819	KRAS wild
GSM1854820	KRAS wild
GSM1854821	KRAS wild
GSM1854822	KRAS wild
GSM1854823	KRAS wild
GSM1854824	KRAS wild
GSM1854825	KRAS wild
GSM1854826	KRAS wild
GSM1854828	KRAS wild
GSM1854829	KRAS wild
GSM1854830	KRAS wild
GSM1854832	KRAS wild
GSM1854833	KRAS wild
GSM1854834	KRAS wild
GSM1854835	KRAS wild
GSM1854838	KRAS wild
GSM1854839	KRAS wild
GSM1854840	KRAS wild
GSM1854842	KRAS wild
GSM1854843	KRAS wild
GSM1854845	KRAS wild
GSM1854847	KRAS wild
GSM1854848	KRAS wild
GSM1854851	KRAS wild
GSM1854852	KRAS wild
GSM1854853	KRAS wild
GSM1854854	KRAS wild
GSM1854855	KRAS wild
GSM1854856	KRAS wild
GSM1854861	KRAS wild
GSM1854862	KRAS wild
GSM1854863	KRAS wild
GSM1854864	KRAS wild
GSM1854866	KRAS wild
GSM1854870	KRAS wild
GSM1854871	KRAS wild
GSM1854872	KRAS wild
GSM1854873	KRAS wild
GSM1854876	KRAS wild
GSM1854878	KRAS wild
GSM1854879	KRAS wild
GSM1854880	KRAS wild
GSM1854881	KRAS wild
GSM1854883	KRAS wild
GSM1854884	KRAS wild
GSM1854886	KRAS wild
GSM1854887	KRAS wild
GSM1854889	KRAS wild
GSM1854892	KRAS wild
GSM1854894	KRAS wild
GSM1854898	KRAS wild
GSM1854899	KRAS wild
GSM1854900	KRAS wild
GSM1854903	KRAS wild
GSM1854904	KRAS wild
GSM1854905	KRAS wild
GSM1854906	KRAS wild
GSM1854907	KRAS wild
GSM1854908	KRAS wild
GSM1854909	KRAS wild
GSM1854910	KRAS wild
GSM1854911	KRAS wild
GSM1854912	KRAS wild
GSM1854913	KRAS wild
GSM1854915	KRAS wild
GSM1854917	KRAS wild
GSM1854919	KRAS wild
GSM1854920	KRAS wild
GSM1854921	KRAS wild
GSM1854922	KRAS wild
GSM1854924	KRAS wild
GSM1854925	KRAS wild
GSM1854927	KRAS wild
GSM1854928	KRAS wild
GSM1854929	KRAS wild
GSM1854930	KRAS wild
GSM1854931	KRAS wild
GSM1854932	KRAS wild
GSM1854933	KRAS wild
GSM1854934	KRAS wild
GSM1854935	KRAS wild
GSM1854936	KRAS wild
GSM1854937	KRAS wild
GSM1854938	KRAS wild
GSM1854939	KRAS wild
GSM1854940	KRAS wild
GSM1854941	KRAS wild
GSM1854942	KRAS wild
GSM1854944	KRAS wild
GSM1854947	KRAS wild
GSM1854949	KRAS wild
GSM1854950	KRAS wild
GSM1854951	KRAS wild
GSM1854953	KRAS wild
GSM1854956	KRAS wild
GSM1854957	KRAS wild
GSM1854958	KRAS wild
GSM1854961	KRAS wild
GSM1854966	KRAS wild
GSM1854968	KRAS wild
GSM1854969	KRAS wild
GSM1854970	KRAS wild
GSM1854971	KRAS wild
GSM1854973	KRAS wild
GSM1854974	KRAS wild
GSM1854976	KRAS wild
GSM1854977	KRAS wild
GSM1854979	KRAS wild
GSM1854980	KRAS wild
GSM1854981	KRAS wild
GSM1854982	KRAS wild
GSM1854985	KRAS wild
GSM1854987	KRAS wild
GSM1854990	KRAS wild
GSM1854991	KRAS wild
GSM1854993	KRAS wild
GSM1854994	KRAS wild
GSM1854996	KRAS wild
GSM1854998	KRAS wild
GSM1854999	KRAS wild
GSM1855001	KRAS wild
GSM1855003	KRAS wild
GSM1855006	KRAS wild
GSM1855007	KRAS wild
GSM1855008	KRAS wild
GSM1855010	KRAS wild
GSM1855012	KRAS wild
GSM1855013	KRAS wild
GSM1855014	KRAS wild
GSM1855015	KRAS wild
GSM1855016	KRAS wild
GSM1855017	KRAS wild
GSM1855018	KRAS wild
GSM1855019	KRAS wild
GSM1855020	KRAS wild
GSM1855022	KRAS wild
GSM1855023	KRAS wild
GSM1855024	KRAS wild
GSM1855026	KRAS wild
GSM1855028	KRAS wild
GSM1855029	KRAS wild
GSM1855030	KRAS wild
GSM1855031	KRAS wild
GSM1855032	KRAS wild
GSM1855033	KRAS wild
GSM1855034	KRAS wild
GSM1855036	KRAS wild
GSM1855038	KRAS wild
GSM1855040	KRAS wild
GSM1855042	KRAS wild
GSM1855047	KRAS wild
GSM1855049	KRAS wild
GSM1855053	KRAS wild
GSM1855054	KRAS wild
GSM1855055	KRAS wild
GSM1855057	KRAS wild
GSM1855059	KRAS wild
GSM1855060	KRAS wild
GSM1855063	KRAS wild
GSM1855064	KRAS wild
GSM1855065	KRAS wild
GSM1855068	KRAS wild
GSM1855070	KRAS wild
GSM1855072	KRAS wild
GSM1855075	KRAS wild
GSM1855076	KRAS wild
GSM1855077	KRAS wild
GSM1855078	KRAS wild
GSM1855080	KRAS wild
GSM1855081	KRAS wild
GSM1855082	KRAS wild
GSM1855084	KRAS wild
GSM1855085	KRAS wild
GSM1855086	KRAS wild
GSM1855087	KRAS wild
GSM1855090	KRAS wild
GSM1855092	KRAS wild
GSM1855093	KRAS wild
GSM1855094	KRAS wild
GSM1855096	KRAS wild
GSM1855097	KRAS wild
GSM1855098	KRAS wild
GSM1855099	KRAS wild
GSM1855101	KRAS wild
GSM1855102	KRAS wild
GSM1855103	KRAS wild
GSM1855104	KRAS wild
GSM1855105	KRAS wild
GSM1855106	KRAS wild
GSM1855107	KRAS wild
GSM1855109	KRAS wild
GSM1855110	KRAS wild
GSM1855111	KRAS wild
GSM1855113	KRAS wild
GSM1855117	KRAS wild
GSM1855118	KRAS wild
GSM1855120	KRAS wild
GSM1855122	KRAS wild
GSM1855123	KRAS wild
GSM1855124	KRAS wild
GSM1855127	KRAS wild
GSM1855128	KRAS wild
GSM1855129	KRAS wild
GSM1855130	KRAS wild
GSM1855132	KRAS wild
GSM1855133	KRAS wild
GSM1855134	KRAS wild
GSM1855135	KRAS wild
GSM1855139	KRAS wild
GSM1855140	KRAS wild
GSM1855141	KRAS wild
GSM1855144	KRAS wild
GSM1855148	KRAS wild
GSM1855149	KRAS wild
GSM1855151	KRAS wild
GSM1855152	KRAS wild
GSM1855153	KRAS wild
GSM1855154	KRAS wild
GSM1855155	KRAS wild
GSM1855156	KRAS wild
GSM1855157	KRAS wild
GSM1855158	KRAS wild
GSM1855159	KRAS wild
GSM1855160	KRAS wild
GSM1855161	KRAS wild
GSM1855162	KRAS wild
GSM1855165	KRAS wild
GSM1855167	KRAS wild
GSM1855170	KRAS wild
GSM1855172	KRAS wild
GSM1855174	KRAS wild
GSM1855177	KRAS wild
GSM1855181	KRAS wild
GSM1855182	KRAS wild
GSM1855183	KRAS wild
GSM1855184	KRAS wild
GSM1855185	KRAS wild
GSM1855186	KRAS wild
GSM1855187	KRAS wild
GSM1855189	KRAS wild
GSM1855190	KRAS wild
GSM1855191	KRAS wild
GSM1855192	KRAS wild
GSM1855195	KRAS wild
GSM1855197	KRAS wild
GSM1855198	KRAS wild
GSM1855204	KRAS wild
GSM1855206	KRAS wild
GSM1855207	KRAS wild
GSM1855208	KRAS wild
GSM1855210	KRAS wild
GSM1855212	KRAS wild
GSM1855213	KRAS wild
GSM1855214	KRAS wild
GSM1855215	KRAS wild
GSM1855216	KRAS wild
GSM1855217	KRAS wild
GSM1855218	KRAS wild
GSM1855219	KRAS wild
GSM1855221	KRAS wild
GSM1855222	KRAS wild
GSM1855223	KRAS wild
GSM1855225	KRAS wild
GSM1855228	KRAS wild
GSM1855229	KRAS wild
GSM1855230	KRAS wild
GSM1855231	KRAS wild
GSM1855233	KRAS wild
GSM1855235	KRAS wild
GSM1855236	KRAS wild
GSM1855237	KRAS wild
GSM1854803	KRAS mution
GSM1854804	KRAS mution
GSM1854812	KRAS mution
GSM1854815	KRAS mution
GSM1854817	KRAS mution
GSM1854827	KRAS mution
GSM1854831	KRAS mution
GSM1854836	KRAS mution
GSM1854837	KRAS mution
GSM1854841	KRAS mution
GSM1854844	KRAS mution
GSM1854846	KRAS mution
GSM1854849	KRAS mution
GSM1854850	KRAS mution
GSM1854857	KRAS mution
GSM1854858	KRAS mution
GSM1854859	KRAS mution
GSM1854860	KRAS mution
GSM1854865	KRAS mution
GSM1854867	KRAS mution
GSM1854868	KRAS mution
GSM1854869	KRAS mution
GSM1854874	KRAS mution
GSM1854875	KRAS mution
GSM1854877	KRAS mution
GSM1854882	KRAS mution
GSM1854885	KRAS mution
GSM1854888	KRAS mution
GSM1854890	KRAS mution
GSM1854891	KRAS mution
GSM1854893	KRAS mution
GSM1854895	KRAS mution
GSM1854896	KRAS mution
GSM1854897	KRAS mution
GSM1854901	KRAS mution
GSM1854902	KRAS mution
GSM1854914	KRAS mution
GSM1854916	KRAS mution
GSM1854918	KRAS mution
GSM1854923	KRAS mution
GSM1854926	KRAS mution
GSM1854943	KRAS mution
GSM1854945	KRAS mution
GSM1854946	KRAS mution
GSM1854948	KRAS mution
GSM1854952	KRAS mution
GSM1854954	KRAS mution
GSM1854955	KRAS mution
GSM1854959	KRAS mution
GSM1854960	KRAS mution
GSM1854962	KRAS mution
GSM1854963	KRAS mution
GSM1854964	KRAS mution
GSM1854965	KRAS mution
GSM1854967	KRAS mution
GSM1854972	KRAS mution
GSM1854975	KRAS mution
GSM1854978	KRAS mution
GSM1854983	KRAS mution
GSM1854984	KRAS mution
GSM1854986	KRAS mution
GSM1854988	KRAS mution
GSM1854989	KRAS mution
GSM1854992	KRAS mution
GSM1854995	KRAS mution
GSM1854997	KRAS mution
GSM1855000	KRAS mution
GSM1855002	KRAS mution
GSM1855004	KRAS mution
GSM1855005	KRAS mution
GSM1855009	KRAS mution
GSM1855011	KRAS mution
GSM1855021	KRAS mution
GSM1855025	KRAS mution
GSM1855027	KRAS mution
GSM1855035	KRAS mution
GSM1855037	KRAS mution
GSM1855039	KRAS mution
GSM1855041	KRAS mution
GSM1855043	KRAS mution
GSM1855044	KRAS mution
GSM1855045	KRAS mution
GSM1855046	KRAS mution
GSM1855048	KRAS mution
GSM1855050	KRAS mution
GSM1855051	KRAS mution
GSM1855052	KRAS mution
GSM1855056	KRAS mution
GSM1855058	KRAS mution
GSM1855061	KRAS mution
GSM1855062	KRAS mution
GSM1855066	KRAS mution
GSM1855067	KRAS mution
GSM1855069	KRAS mution
GSM1855071	KRAS mution
GSM1855073	KRAS mution
GSM1855074	KRAS mution
GSM1855079	KRAS mution
GSM1855083	KRAS mution
GSM1855088	KRAS mution
GSM1855089	KRAS mution
GSM1855091	KRAS mution
GSM1855095	KRAS mution
GSM1855100	KRAS mution
GSM1855108	KRAS mution
GSM1855112	KRAS mution
GSM1855114	KRAS mution
GSM1855115	KRAS mution
GSM1855116	KRAS mution
GSM1855119	KRAS mution
GSM1855121	KRAS mution
GSM1855125	KRAS mution
GSM1855126	KRAS mution
GSM1855131	KRAS mution
GSM1855136	KRAS mution
GSM1855137	KRAS mution
GSM1855138	KRAS mution
GSM1855142	KRAS mution
GSM1855143	KRAS mution
GSM1855145	KRAS mution
GSM1855146	KRAS mution
GSM1855147	KRAS mution
GSM1855150	KRAS mution
GSM1855163	KRAS mution
GSM1855164	KRAS mution
GSM1855166	KRAS mution
GSM1855168	KRAS mution
GSM1855169	KRAS mution
GSM1855171	KRAS mution
GSM1855173	KRAS mution
GSM1855175	KRAS mution
GSM1855176	KRAS mution
GSM1855178	KRAS mution
GSM1855179	KRAS mution
GSM1855180	KRAS mution
GSM1855188	KRAS mution
GSM1855193	KRAS mution
GSM1855194	KRAS mution
GSM1855196	KRAS mution
GSM1855199	KRAS mution
GSM1855200	KRAS mution
GSM1855201	KRAS mution
GSM1855202	KRAS mution
GSM1855203	KRAS mution
GSM1855205	KRAS mution
GSM1855209	KRAS mution
GSM1855211	KRAS mution
GSM1855220	KRAS mution
GSM1855224	KRAS mution
GSM1855226	KRAS mution
GSM1855227	KRAS mution
GSM1855232	KRAS mution
GSM1855234	KRAS mution
GSM1855238	KRAS mution

## Sheet: 颜色_上注释
group	colour
KRAS wild	#F0A591
KRAS mution	#FDF4F1

## Sheet: 左注释
id	cluster
CLDN6	cluster1
TNNC1	cluster1
VEPH1	cluster1
WIF1	cluster1
ZNF486	cluster1
PLA2G1B	cluster1
ATP13A4	cluster1
LOC255167	cluster1
CYP4X1	cluster1
MS4A15	cluster1
SPRR1B	cluster2
CYP24A1	cluster2
KRT6A	cluster2
PAEP	cluster2
TFF1	cluster2
SLC7A5	cluster2
CLDN10	cluster2
ZNF24	cluster2
FAM83A	cluster2
MMP1	cluster2

## Sheet: 颜色_左注释
cluster	colour
cluster1	#E64B35
cluster2	#4DBBD5
