# Supplementary material for: ZNF24 regulates the progression of KRAS mutant lung adenocarcinoma by promoting SLC7A5 translation
Source: Front Oncol. 2022 Nov 23;12:1043177. doi: 10.3389/fonc.2022.1043177 (PMC9727282; doi:10.3389/fonc.2022.1043177)
Supplement: Supplementary file 1 [file DataSheet_1.zip › Data Sheet (3).XLS]

ID	logFC	AveExpr	t	P.Value	adj.P.Val	B
KRAS	0.475167127	7.574241843	9.24047109	1.03E-18	2.20E-14	31.36553591
DUSP4	0.956372385	8.981407431	8.206104362	2.51E-15	2.67E-11	23.96553091
TNFRSF10A	0.47030723	6.905663826	7.86368293	2.87E-14	2.04E-10	21.6548664
FAM83A	1.202788879	8.157761011	7.677937826	1.04E-13	5.55E-10	20.4321577
C17orf63	0.277097367	9.057166597	7.613853467	1.62E-13	6.90E-10	20.01542686
CLDN10	1.376391711	6.237137886	7.548757518	2.53E-13	8.96E-10	19.59483653
CYP24A1	1.743812856	7.270909172	7.4358612	5.42E-13	1.65E-09	18.87195607
TNFRSF10D	0.487682286	8.278568067	7.273886902	1.60E-12	4.25E-09	17.84951499
ITGB4	0.626230192	7.225872384	7.176594332	3.03E-12	7.17E-09	17.2437963
ITPKA	0.764097081	5.807172431	7.101687148	4.94E-12	1.01E-08	16.7818013
FAM3C	0.406862101	9.866942378	7.092861513	5.23E-12	1.01E-08	16.72761979
STX1A	0.344271304	5.810091089	6.994342848	9.88E-12	1.75E-08	16.12641908
FAM177B	1.342682421	5.103349294	6.818489327	3.02E-11	4.87E-08	15.06993889
DOCK5	0.442117755	7.67347412	6.809325267	3.20E-11	4.87E-08	15.01547409
BZW1	0.285148142	8.976122303	6.650995012	8.60E-11	1.19E-07	14.0838036
USP51	-0.337051943	5.585626455	-6.644024544	8.97E-11	1.19E-07	14.04319471
TNNC1	-0.920229677	8.273616416	-6.611410869	1.10E-10	1.37E-07	13.85365202
GOLM1	0.392288263	9.929354809	6.548772873	1.61E-10	1.90E-07	13.49174636
S100A6	0.415929083	11.524082	6.505484799	2.10E-10	2.35E-07	13.24328408
B3GNT6	0.994507577	6.488702208	6.448067012	2.97E-10	3.16E-07	12.91580514
POC1B	0.339316322	6.972227278	6.388930189	4.23E-10	4.29E-07	12.58101814
SPRR1B	1.836042495	5.697188194	6.333993393	5.87E-10	5.68E-07	12.27228971
FERMT1	0.508936629	6.317406063	6.307154942	6.89E-10	6.37E-07	12.12226784
PITPNC1	0.424886336	6.543893319	6.299400328	7.21E-10	6.40E-07	12.07901933
GGA2	-0.255829201	9.199388949	-6.234628292	1.06E-09	9.00E-07	11.71950372
SERPINB8	0.276886117	6.041177501	6.219213027	1.16E-09	9.23E-07	11.63439715
MRPS35	0.275612122	10.7471422	6.217067653	1.17E-09	9.23E-07	11.62256661
B3GNT3	0.723239261	7.273926235	6.172432448	1.52E-09	1.16E-06	11.377201
DUSP6	0.368639439	11.45316748	6.146250483	1.77E-09	1.29E-06	11.23396277
LOC401109	-0.515147818	3.77043541	-6.141788808	1.82E-09	1.29E-06	11.20960431
LRP11	0.340139816	6.89115084	6.128445223	1.96E-09	1.35E-06	11.13684358
PAEP	1.531844624	6.64911585	6.095704144	2.37E-09	1.58E-06	10.95887316
ERI3	-0.233353277	8.620247572	-6.045266186	3.17E-09	1.99E-06	10.68627535
TNFRSF21	0.279969171	11.65890659	6.045055166	3.17E-09	1.99E-06	10.68513886
ZNF362	-0.160798488	8.255257362	-6.038301996	3.30E-09	2.01E-06	10.6487863
UBXN11	-0.325089422	8.219417774	-6.029183883	3.48E-09	2.05E-06	10.59975746
PEX3	-0.23727595	6.878722567	-6.017579413	3.71E-09	2.14E-06	10.53744958
PEF1	-0.167606309	9.90636863	-5.932452314	6.02E-09	3.33E-06	10.08347804
KCNF1	0.265397473	5.48399726	5.930119018	6.10E-09	3.33E-06	10.07111196
DERA	0.249995388	8.935505087	5.901614184	7.16E-09	3.81E-06	9.920374035
TANC2	0.3732095	7.809720495	5.876482514	8.25E-09	4.25E-06	9.787985412
LOC388022	0.245188029	6.717594805	5.867825043	8.66E-09	4.25E-06	9.742490771
RNF144B	-0.278768082	8.210686881	-5.867628756	8.67E-09	4.25E-06	9.741459949
TMEM92	0.496074654	7.287524883	5.865125497	8.79E-09	4.25E-06	9.728316438
VEPH1	-0.854723206	6.555788549	-5.856314706	9.23E-09	4.37E-06	9.682092782
SCPEP1	-0.383818657	9.928883698	-5.844447449	9.86E-09	4.56E-06	9.619927606
CTSH	-0.388678391	12.15774041	-5.818655467	1.14E-08	5.00E-06	9.485189906
CACNB3	0.395908001	8.500891033	5.815918824	1.16E-08	5.00E-06	9.470923451
NFYC	-0.14170488	9.70853965	-5.813765315	1.17E-08	5.00E-06	9.459700971
HMGN3	-0.251345667	11.305938	-5.811944539	1.18E-08	5.00E-06	9.450215209
CLOCK	0.274150732	6.571529065	5.809579748	1.20E-08	5.00E-06	9.437899059
PRKCSH	-0.212889699	10.57934793	-5.804341692	1.23E-08	5.00E-06	9.410633786
UTRN	-0.234792772	8.443615481	-5.80265286	1.24E-08	5.00E-06	9.401847505
LAMB3	0.611775292	10.56619695	5.795035976	1.30E-08	5.12E-06	9.362247189
CANT1	0.26606841	10.00363849	5.788983891	1.34E-08	5.19E-06	9.330813956
MCOLN3	-0.638516395	6.151415146	-5.77644433	1.44E-08	5.47E-06	9.265775454
F3	0.375490657	11.61313483	5.76369562	1.54E-08	5.69E-06	9.199775758
ETV4	0.701276103	7.365648526	5.762790684	1.55E-08	5.69E-06	9.195095668
TNFSF11	0.528968482	3.863363076	5.747489257	1.69E-08	6.09E-06	9.116055977
C22orf13	-0.231278468	10.66255006	-5.738869225	1.77E-08	6.28E-06	9.071608326
IPO13	-0.171917136	8.062921333	-5.702095366	2.16E-08	7.55E-06	8.882632827
SPRY4-IT1	0.54948996	8.62919985	5.684998012	2.38E-08	8.09E-06	8.795127012
BEND5	-0.475092916	6.345821473	-5.683672868	2.39E-08	8.09E-06	8.788354224
LAMC2	0.609317153	8.656850716	5.636488991	3.09E-08	1.03E-05	8.548083332
TMEM200B	-0.175277712	10.82224276	-5.633773743	3.14E-08	1.03E-05	8.534309138
SLC15A2	-0.526236252	7.802124894	-5.630715137	3.19E-08	1.03E-05	8.518799968
FAM83E	0.285808213	6.905755814	5.623211058	3.32E-08	1.06E-05	8.480780023
PHLDA2	0.493283957	6.949472045	5.617417077	3.43E-08	1.06E-05	8.451454307
FAM108C1	0.430005387	9.791180429	5.614132843	3.49E-08	1.06E-05	8.434843028
PHLDA1	0.45180813	9.125186561	5.614003477	3.49E-08	1.06E-05	8.434188879
SLC25A37	0.38270415	9.230529352	5.609103242	3.59E-08	1.07E-05	8.409420112
PLXNB3	0.66914	6.193286897	5.608030966	3.61E-08	1.07E-05	8.404002663
SH2D4A	0.396926247	8.876162774	5.574832466	4.31E-08	1.26E-05	8.236716625
ARHGAP26	0.359697258	7.34002562	5.535364641	5.33E-08	1.53E-05	8.038956875
REV3L	-0.27303933	7.937190705	-5.531801636	5.43E-08	1.54E-05	8.021163715
SLC45A3	0.457059483	7.084858308	5.519012721	5.81E-08	1.62E-05	7.957379374
TBX15	0.747012906	7.335011998	5.51764452	5.85E-08	1.62E-05	7.950563088
MUC5AC	0.46506922	5.011750519	5.514648337	5.95E-08	1.62E-05	7.935641413
TM9SF3	0.134536479	11.46226877	5.501003562	6.40E-08	1.72E-05	7.867776198
BAG3	0.27629316	9.932793011	5.489375325	6.80E-08	1.81E-05	7.81005577
NASP	-0.224833856	8.42417501	-5.487152479	6.88E-08	1.81E-05	7.799034039
FUT3	0.642165704	8.592086777	5.469550823	7.56E-08	1.96E-05	7.711895095
SRSF4	-0.128285493	9.847343541	-5.465111557	7.73E-08	1.98E-05	7.689956419
FGGY	-0.433508495	9.123953393	-5.459292666	7.98E-08	2.02E-05	7.661223143
ZNF486	-0.788808427	4.987998929	-5.451271923	8.32E-08	2.08E-05	7.62166089
PIK3R3	-0.375299604	9.624812743	-5.440389734	8.81E-08	2.18E-05	7.56806546
GJB3	0.805731035	6.117646579	5.432918469	9.16E-08	2.20E-05	7.531322991
DAPK2	-0.431894623	7.908456954	-5.428999735	9.35E-08	2.20E-05	7.512068863
ANKRD6	-0.287092716	8.480104577	-5.428354048	9.39E-08	2.20E-05	7.508897536
C1orf27	0.252390526	8.527873694	5.428225178	9.39E-08	2.20E-05	7.508264623
TCN1	1.392312486	5.802515784	5.427475982	9.43E-08	2.20E-05	7.50458539
PRDM8	0.25911898	6.02393494	5.426272308	9.49E-08	2.20E-05	7.498675186
TNFRSF10B	0.299438676	9.05428347	5.420841665	9.76E-08	2.23E-05	7.472024184
TTLL12	0.352821328	8.911726485	5.416720919	9.98E-08	2.26E-05	7.451817038
CEACAM19	0.407853004	5.94684718	5.392025079	1.14E-07	2.54E-05	7.330995269
UVRAG	-0.171608677	7.733321174	-5.389458264	1.15E-07	2.55E-05	7.318465017
RNF39	0.383545716	4.695115735	5.374722409	1.24E-07	2.73E-05	7.246630731
LCOR	0.21118515	9.327059977	5.370259383	1.27E-07	2.75E-05	7.224908261
OCIAD2	0.293019767	11.70919777	5.367301485	1.29E-07	2.75E-05	7.210520246
TLL2	0.560920403	3.984137551	5.366899367	1.29E-07	2.75E-05	7.208564768
OSBPL6	-0.483623838	6.546026837	-5.34988619	1.41E-07	2.98E-05	7.125947966
SPRR3	0.912539797	4.830712932	5.34503014	1.45E-07	3.03E-05	7.10240882
EFNA5	0.428550986	7.467755355	5.34278849	1.47E-07	3.03E-05	7.091548981
GAS5	0.256148557	9.542744602	5.32561096	1.60E-07	3.27E-05	7.00846344
EPS8L1	0.211314533	5.634483707	5.324270092	1.61E-07	3.27E-05	7.001987678
MTMR11	0.433848918	7.934325076	5.312632198	1.71E-07	3.44E-05	6.945842129
FOXRED2	-0.335167865	5.522745117	-5.305007254	1.78E-07	3.53E-05	6.909114892
SP4	-0.324450272	5.599663834	-5.304252369	1.79E-07	3.53E-05	6.905481332
C6orf15	0.506517717	3.917311192	5.28838146	1.94E-07	3.79E-05	6.829193354
AHNAK2	0.696911859	9.171465549	5.286507516	1.96E-07	3.79E-05	6.820198944
ACSF2	-0.356879139	8.57161053	-5.27782024	2.05E-07	3.93E-05	6.778538968
LOC100131060	-0.326038036	3.950795487	-5.270478465	2.13E-07	4.05E-05	6.743378231
CBX6	-0.28380335	7.627749778	-5.258346832	2.27E-07	4.26E-05	6.68537238
PIGF	0.271651926	8.120822161	5.257095556	2.28E-07	4.26E-05	6.679396243
C19orf21	0.499240321	8.967949743	5.248940743	2.38E-07	4.40E-05	6.640479166
IFT57	-0.452252168	8.675846742	-5.245829936	2.42E-07	4.43E-05	6.625647498
CMIP	0.215278091	7.962906262	5.241708762	2.47E-07	4.46E-05	6.606010516
CYTH2	0.163149207	8.295326709	5.241416017	2.47E-07	4.46E-05	6.604616132
BRP44L	-0.20135697	10.6774046	-5.234934108	2.55E-07	4.57E-05	6.573759446
YBX1	-0.119771013	12.25337929	-5.232782664	2.58E-07	4.57E-05	6.563525063
GPR35	0.39639215	4.860788355	5.231704931	2.60E-07	4.57E-05	6.558399697
SYT13	0.864066806	4.475445067	5.226769456	2.66E-07	4.64E-05	6.534939954
APOBEC3B	-0.660320909	7.291969706	-5.223203565	2.71E-07	4.69E-05	6.518002362
TRAPPC3	-0.158794367	10.16416887	-5.199336462	3.06E-07	5.23E-05	6.404898165
S100A16	0.319087362	11.27566902	5.198701325	3.07E-07	5.23E-05	6.401894534
TXNDC9	0.186976328	8.124631507	5.183518824	3.32E-07	5.60E-05	6.330191094
CDC42EP2	0.250081537	6.490702011	5.181939214	3.34E-07	5.60E-05	6.322741576
HGSNAT	0.253682458	9.145908547	5.179806174	3.38E-07	5.60E-05	6.312685232
NUPR1	-0.376447806	10.78125964	-5.177891978	3.41E-07	5.60E-05	6.303663748
RALY	-0.177901394	10.977541	-5.177404807	3.42E-07	5.60E-05	6.301368209
PLCB3	0.189845253	7.709716716	5.175101347	3.46E-07	5.62E-05	6.29051695
MST1R	0.461424961	7.645508703	5.165267293	3.64E-07	5.86E-05	6.244238064
TNS4	0.584359464	5.241723368	5.160550095	3.72E-07	5.94E-05	6.222066573
FAM184A	-0.657378222	6.252197223	-5.159111837	3.75E-07	5.94E-05	6.215310115
MMP1	1.122484818	9.330085822	5.1571208	3.79E-07	5.94E-05	6.205959627
C8orf85	-0.584687071	5.237592174	-5.156131645	3.81E-07	5.94E-05	6.20131545
NKAIN4	0.319817927	5.553422839	5.155407819	3.82E-07	5.94E-05	6.197917519
ERGIC2	0.199128797	8.7270481	5.153543	3.86E-07	5.95E-05	6.189165244
EFHC2	-0.630046522	5.238833229	-5.148401363	3.96E-07	6.02E-05	6.165048148
C9orf169	0.293480097	6.251196014	5.14823494	3.96E-07	6.02E-05	6.164267885
ACSS1	-0.35304348	10.37191669	-5.143771303	4.05E-07	6.06E-05	6.143348813
BTN2A2	-0.278432499	7.725080146	-5.14355699	4.06E-07	6.06E-05	6.14234483
LRRC8D	-0.207004897	9.63557565	-5.141624829	4.10E-07	6.06E-05	6.133294954
FGD3	-0.298707543	7.207777497	-5.141238918	4.10E-07	6.06E-05	6.131487782
MUTYH	-0.218546045	8.481206084	-5.139598575	4.14E-07	6.07E-05	6.123807595
PSMB2	-0.134510082	7.922925377	-5.134810173	4.24E-07	6.18E-05	6.101400387
B3GNT1	-0.273179906	8.500261409	-5.132598635	4.29E-07	6.20E-05	6.091057779
TTC9	0.427142283	7.955423323	5.125994512	4.43E-07	6.37E-05	6.060195987
SGPP2	0.534606571	7.379967403	5.120817382	4.55E-07	6.48E-05	6.036027249
BEAN1	0.384755943	5.699195338	5.119785343	4.57E-07	6.48E-05	6.031211896
AMOT	-0.56726793	6.914655349	-5.108937214	4.82E-07	6.80E-05	5.980647919
EPHA4	0.474275594	7.463416062	5.106835388	4.88E-07	6.83E-05	5.970862114
PMEPA1	0.361533515	9.384709797	5.096181702	5.14E-07	7.10E-05	5.921314867
ANTXR2	0.291140334	7.483937285	5.095245518	5.17E-07	7.10E-05	5.916965323
ADPRHL2	-0.148973766	10.44216916	-5.095132617	5.17E-07	7.10E-05	5.916440826
FRAS1	-0.390963419	5.235947856	-5.092512625	5.24E-07	7.14E-05	5.904272245
FLJ31715	-0.375709117	5.066557468	-5.086110477	5.41E-07	7.29E-05	5.874560703
ERRFI1	0.305749862	11.83089687	5.08598662	5.41E-07	7.29E-05	5.873986226
ORC3	-0.221586245	8.974391831	-5.084295119	5.45E-07	7.30E-05	5.866141889
MUC5B	0.642480801	5.933039741	5.079889999	5.58E-07	7.42E-05	5.84572398
PLA2G4A	0.68706391	8.074546671	5.076053504	5.68E-07	7.51E-05	5.827954445
FAM160B2	0.129148194	6.211893778	5.0732932	5.76E-07	7.57E-05	5.815176875
CLUL1	-0.619192467	4.547936196	-5.069410066	5.87E-07	7.67E-05	5.7972121
CLCF1	0.461044359	8.97254529	5.05708176	6.24E-07	8.10E-05	5.740257737
GAB1	-0.23984518	6.881514033	-5.052839519	6.38E-07	8.18E-05	5.720687853
FAM104B	-0.262524978	7.892827511	-5.052635867	6.38E-07	8.18E-05	5.719748754
SH3BGR	-0.320076992	6.440517078	-5.038519269	6.84E-07	8.64E-05	5.654734717
NUDC	-0.147253116	10.45651965	-5.038120959	6.86E-07	8.64E-05	5.652902644
FAM100B	0.182934042	8.980011107	5.038037137	6.86E-07	8.64E-05	5.652517108
C1orf106	0.461592691	10.35601284	5.034688742	6.98E-07	8.73E-05	5.637121063
RAB27B	0.627649189	4.655492239	5.026555057	7.26E-07	9.04E-05	5.599759923
NHSL1	-0.312227037	7.178621916	-5.021477013	7.45E-07	9.21E-05	5.576461717
KRT6A	1.536987898	6.64072764	5.01742871	7.60E-07	9.34E-05	5.557902981
TRNAU1AP	-0.214971626	7.731967264	-5.005035544	8.07E-07	9.87E-05	5.501171372
TMEM87B	0.184072745	8.338131739	5.003306711	8.14E-07	9.90E-05	5.493267284
CDC14A	-0.239489734	5.092365772	-4.995538266	8.46E-07	0.000102272	5.457780555
CLIC5	-0.52646662	5.630018404	-4.988084159	8.77E-07	0.000105479	5.423775848
TGFA	0.47667902	7.021906508	4.981973733	9.04E-07	0.000108026	5.395934547
C11orf71	-0.267837819	7.775590952	-4.980915168	9.09E-07	0.000108026	5.391114431
CPE	0.462426177	8.849099847	4.979469993	9.15E-07	0.000108188	5.38453538
HAL	0.819152965	6.636272718	4.976353488	9.29E-07	0.000109064	5.370353504
SMOX	0.361347185	5.902018197	4.975562091	9.33E-07	0.000109064	5.366753457
LPGAT1	0.25283066	8.423369664	4.972536137	9.47E-07	0.000110084	5.352993152
EFCAB7	-0.249148333	6.765264509	-4.968333214	9.66E-07	0.000111757	5.333893035
CCDC91	0.191947274	7.784263384	4.95806211	1.02E-06	0.000116865	5.287276704
INSR	0.245797077	7.380967364	4.956638993	1.02E-06	0.000117046	5.280824534
MED21	0.220862899	8.292667063	4.954964932	1.03E-06	0.000117373	5.273236746
RDH13	0.165605235	4.701612084	4.953807519	1.04E-06	0.000117409	5.267992032
SPDEF	0.479166952	6.850628908	4.951287258	1.05E-06	0.000117644	5.256575471
SLC7A6OS	-0.184972354	8.762346325	-4.951224155	1.05E-06	0.000117644	5.256289688
ARL13B	-0.213820756	5.616010562	-4.948555338	1.06E-06	0.000118559	5.244205966
GALNT7	0.331301284	9.048752617	4.945311558	1.08E-06	0.000119369	5.229526772
AVEN	0.266117362	8.594110528	4.94501417	1.08E-06	0.000119369	5.228181422
LOC100652770	0.358278016	4.902956607	4.942031959	1.10E-06	0.000120489	5.214694216
GOLGA7B	0.45299499	6.09762758	4.939433918	1.11E-06	0.000121394	5.202950351
APOBEC1	0.779986321	4.223152703	4.930575062	1.16E-06	0.000126084	5.162947274
LOC646588	-0.473112385	4.230467059	-4.92511223	1.19E-06	0.000128618	5.138311227
SEMA7A	0.183075044	4.633927472	4.924377543	1.20E-06	0.000128618	5.134999828
ENTPD2	0.382865066	4.352058922	4.915388009	1.25E-06	0.000133667	5.094517664
GPR153	0.279536424	6.708256752	4.912633859	1.27E-06	0.000134498	5.082128243
CYP4X1	-0.713438472	7.362840546	-4.912041794	1.27E-06	0.000134498	5.079465673
C5orf43	0.161346905	8.377449664	4.907599101	1.30E-06	0.000136738	5.059495628
USP13	-0.294340965	8.153297441	-4.902329197	1.33E-06	0.000139573	5.035828173
GREB1L	0.450073896	4.320187858	4.892617405	1.40E-06	0.000145553	4.992271441
TUBE1	-0.182509921	6.312111024	-4.884790873	1.45E-06	0.000150409	4.957226147
TFF1	1.39332017	7.121075886	4.883536901	1.46E-06	0.000150585	4.951615829
SHPRH	-0.176092215	5.385958521	-4.879888505	1.48E-06	0.000152512	4.935300094
MS4A15	-0.710684419	6.154500411	-4.874089501	1.53E-06	0.000156071	4.909389221
MFN2	-0.202191812	9.567448689	-4.8717997	1.54E-06	0.000157043	4.899165611
ZNF90	-0.546830915	3.769026712	-4.869058174	1.56E-06	0.000158367	4.886930775
PSD3	0.301391632	7.909923933	4.862233819	1.61E-06	0.000162864	4.856501921
XDH	0.649709762	6.00462788	4.859248957	1.64E-06	0.000163993	4.843204836
SEMA4B	0.316782832	8.678982286	4.85882575	1.64E-06	0.000163993	4.84132011
FBXO42	-0.1141511	7.185263781	-4.852072696	1.70E-06	0.000168595	4.811265661
LPCAT4	0.258078164	7.552283416	4.848427168	1.73E-06	0.000170222	4.795056804
FAM40B	0.557419723	5.331888444	4.848123051	1.73E-06	0.000170222	4.79370512
FBXO28	0.165481454	9.02167787	4.84199568	1.78E-06	0.000174476	4.766487532
CST4	0.278715635	5.606069123	4.83708838	1.82E-06	0.000177796	4.744711694
KCNMB4	0.555289951	7.33811534	4.834122769	1.85E-06	0.000178979	4.731561568
YIPF4	0.171139885	7.403940287	4.833787383	1.85E-06	0.000178979	4.730074857
DSG2	0.393027458	8.092879556	4.832069608	1.87E-06	0.000179635	4.722461668
C5orf55	-0.262945403	5.760466634	-4.829275493	1.89E-06	0.000181068	4.710083323
MTCP1NB	-0.205503832	10.43703389	-4.828516488	1.90E-06	0.000181068	4.706721923
HHIPL2	0.765073585	5.708604962	4.82557228	1.92E-06	0.000182808	4.693687426
CHML	0.424173792	6.306295271	4.822191029	1.96E-06	0.000184951	4.678726853
MDFI	0.339770242	6.892520949	4.820198642	1.97E-06	0.000185889	4.669915806
KRT16P3	0.856323852	7.492114785	4.818159397	1.99E-06	0.000186876	4.660900918
PCDH1	0.230751258	5.751342128	4.812712223	2.05E-06	0.000190941	4.636837379
LOC100288893	0.375791245	6.948394702	4.811284713	2.06E-06	0.000191403	4.630535218
CERS4	-0.403138256	6.244125993	-4.807095757	2.10E-06	0.000194403	4.612051537
PPARD	0.159050745	5.884663892	4.802294372	2.15E-06	0.000198026	4.59088329
CLDN12	0.183117471	7.124118071	4.800849778	2.16E-06	0.000198529	4.584518112
HSF2	-0.194327224	6.247736822	-4.797184449	2.20E-06	0.000201145	4.568375624
SLC26A6	0.222207532	7.754629039	4.79467252	2.23E-06	0.000202686	4.557319221
PYROXD1	0.194175424	7.582244848	4.793265552	2.24E-06	0.00020269	4.551128643
FAM60A	0.250688209	9.028382467	4.792873503	2.25E-06	0.00020269	4.549403939
ACSS2	-0.302528206	9.202293748	-4.785581082	2.33E-06	0.000208928	4.517346186
FOXA3	0.676492942	6.02785417	4.780995493	2.38E-06	0.000212614	4.497210221
LRRC8A	0.156169456	7.440394203	4.778413802	2.41E-06	0.000214325	4.485881285
ZNF526	0.183574396	6.192618896	4.776807564	2.43E-06	0.000215059	4.478835586
UROD	-0.167453819	9.041721578	-4.775411637	2.44E-06	0.000215585	4.472714141
ANKS1B	-0.253857159	3.546134975	-4.770758309	2.50E-06	0.000219465	4.452319884
FAM54B	-0.146010271	9.284142886	-4.768298971	2.52E-06	0.000221114	4.441548499
PHGDH	-0.488355049	8.373260908	-4.763915999	2.58E-06	0.000224809	4.422364382
RIN1	0.248478652	6.857996892	4.759765171	2.63E-06	0.00022781	4.404210971
CREG2	0.371509492	3.512630939	4.7593712	2.63E-06	0.00022781	4.402488698
FGD6	0.289897509	7.583944567	4.757334771	2.66E-06	0.000229075	4.393588357
FAM46B	-0.426022258	6.427247612	-4.754649671	2.69E-06	0.000229996	4.381858194
RASGRF1	-0.490653294	4.671581165	-4.75456498	2.69E-06	0.000229996	4.381488306
ASAP3	-0.205117318	5.802430156	-4.753919431	2.70E-06	0.000229996	4.378669089
PLEK2	0.462006731	8.397875565	4.749641693	2.76E-06	0.000233738	4.359996187
DTNB	-0.215579595	7.356042221	-4.746972016	2.79E-06	0.000235753	4.348350355
SDR16C5	0.611874158	9.224369095	4.7427667	2.85E-06	0.000238636	4.330017605
RBM11	-0.573596675	4.229886725	-4.742297399	2.85E-06	0.000238636	4.327972634
LOC100505564	-0.417154967	5.476200764	-4.741549746	2.86E-06	0.000238636	4.324715117
LRRC58	-0.1882555	8.417940705	-4.741034863	2.87E-06	0.000238636	4.32247205
FURIN	0.296529047	10.78208089	4.739688558	2.89E-06	0.000238987	4.316607955
NPAS1	0.132891112	6.067994366	4.739064579	2.90E-06	0.000238987	4.313890602
USP11	-0.208621269	9.607873934	-4.735311933	2.95E-06	0.000242295	4.297555066
LOC389641	0.324919561	8.014807373	4.729983633	3.02E-06	0.000247471	4.274380611
C2orf90	0.168376387	6.261652164	4.727328397	3.06E-06	0.00024961	4.262840922
RNF114	-0.162700625	9.942035556	-4.724581604	3.10E-06	0.000251878	4.250909468
RPL21P19	0.294057219	5.386282793	4.714711637	3.25E-06	0.000262782	4.208088079
LRRC47	-0.118648393	11.47268169	-4.712769011	3.28E-06	0.000264175	4.199669392
LOC100505932	-0.311270668	5.342581384	-4.709605499	3.33E-06	0.000267097	4.185966487
SHB	0.216304047	6.370964679	4.703989166	3.41E-06	0.000273163	4.161659501
AKR1A1	-0.132643011	11.54123904	-4.702741992	3.43E-06	0.000273729	4.15626539
TNFRSF1A	0.172381632	10.27457697	4.698407314	3.50E-06	0.000277567	4.137527651
CSNK1G3	0.10698823	7.713979368	4.69815655	3.51E-06	0.000277567	4.136444136
MYEOV	0.915388028	5.16426088	4.69298423	3.59E-06	0.000283285	4.114106937
STYK1	0.472663975	5.762609412	4.691239582	3.62E-06	0.000284542	4.106577501
CDC42BPA	0.31033233	7.673391416	4.688990261	3.66E-06	0.00028648	4.096873756
NAPG	0.197646492	8.457481521	4.685689679	3.72E-06	0.000289527	4.082642387
HRASLS5	-0.4441514	4.428888234	-4.685142105	3.73E-06	0.000289527	4.080282244
PTK6	0.519018916	7.369152654	4.681661981	3.79E-06	0.00029318	4.065288103
C19orf33	0.581694255	9.472420373	4.677911286	3.86E-06	0.000297254	4.049139461
IER3	0.34127794	10.71590718	4.675553179	3.90E-06	0.000299443	4.038992593
KCNK1	0.450747303	10.0723424	4.673084683	3.94E-06	0.000301804	4.028375675
ELFN1	0.132431726	4.793374455	4.667323927	4.05E-06	0.000308867	4.003618542
LGR4	0.269924707	6.51522292	4.664832382	4.10E-06	0.00031134	3.992919547
NRADDP	0.167083609	5.079606972	4.65732863	4.24E-06	0.000321203	3.960728694
NOXA1	0.193187162	6.431969147	4.652267146	4.34E-06	0.000327647	3.939041525
SSU72	-0.106622462	10.23638678	-4.650769915	4.37E-06	0.000328757	3.932630358
ZMYM4	-0.114769197	9.397459328	-4.64649482	4.46E-06	0.000334136	3.914334587
HACE1	-0.224642871	6.780105242	-4.641290638	4.57E-06	0.000339977	3.892083206
ALG2	0.110675909	7.466270322	4.641221555	4.57E-06	0.000339977	3.891787978
TTYH2	-0.297177569	6.867772199	-4.639684147	4.60E-06	0.000341204	3.885218926
HDAC9	-0.18909034	4.281931967	-4.63566882	4.69E-06	0.000346375	3.868071472
ADAP1	0.217025034	6.835630397	4.631751369	4.77E-06	0.000351466	3.851354932
SRGAP3	-0.275628116	6.202267833	-4.626185469	4.90E-06	0.000359347	3.827626113
MDN1	-0.167610111	8.24827003	-4.620541764	5.03E-06	0.000366632	3.803591947
C11orf86	0.496727968	4.712543899	4.620328178	5.03E-06	0.000366632	3.802682892
CTBP2	0.144663496	9.941999588	4.615896908	5.13E-06	0.000372535	3.783831367
PATL2	-0.332392814	5.827822774	-4.615275215	5.15E-06	0.000372535	3.781187869
PPP1R14D	0.877968592	6.508054713	4.614628301	5.16E-06	0.000372535	3.778437469
ZCCHC11	-0.214075483	6.485232108	-4.613529826	5.19E-06	0.000373155	3.773768027
ZNF663	-0.259378114	3.625202216	-4.60903744	5.30E-06	0.000379155	3.754682073
TBC1D9	-0.159430692	7.123772982	-4.608587616	5.31E-06	0.000379155	3.75277192
SEPP1	-0.294885139	8.181884885	-4.607198257	5.34E-06	0.00037986	3.746873141
CPAMD8	-0.419355557	7.096305266	-4.606561865	5.36E-06	0.00037986	3.744171759
FAM111A	-0.176595431	10.47068777	-4.605998516	5.37E-06	0.00037986	3.741780716
CTNNA1	0.125435971	10.38355365	4.600462981	5.51E-06	0.000388332	3.718300115
WNT7A	0.382396509	4.617252139	4.597766306	5.58E-06	0.000390608	3.706870634
MANBA	-0.194822659	10.50541563	-4.597745833	5.58E-06	0.000390608	3.706783886
ZNF682	-0.468804635	4.835015569	-4.594797421	5.66E-06	0.000394618	3.694294453
RBM34	0.155332498	9.959015887	4.592278296	5.72E-06	0.000397888	3.68362922
TCEB3	-0.156109985	7.423507966	-4.590791618	5.76E-06	0.000398706	3.677337547
RAB36	-0.447365231	7.797834226	-4.590333298	5.77E-06	0.000398706	3.675398298
CEBPA	-0.446125599	8.691650138	-4.589696293	5.79E-06	0.000398706	3.672703279
PRKCA	0.361257764	7.55745155	4.581472752	6.01E-06	0.000412391	3.637941847
LAD1	0.352411248	7.272432825	4.580897205	6.03E-06	0.000412391	3.635511086
AMZ2P1	-0.25695124	6.442393616	-4.575984004	6.16E-06	0.00042039	3.614771992
TESK2	-0.237070707	6.20851947	-4.573161202	6.24E-06	0.000424475	3.602865803
APOBEC3F	-0.236899655	7.834817844	-4.565530419	6.46E-06	0.000438091	3.570713544
NIPA1	0.194037691	8.890148243	4.563506679	6.52E-06	0.000440741	3.562194698
PI4KA	-0.15217375	8.300266398	-4.561929622	6.57E-06	0.000442511	3.555558518
MTOR	-0.135916242	9.958380994	-4.560171835	6.62E-06	0.000444656	3.548164287
GSTA4	-0.348760856	9.113891457	-4.556418381	6.74E-06	0.000448759	3.53238382
HSD17B14	-0.317554087	6.624816607	-4.556270391	6.74E-06	0.000448759	3.531761875
CYP27C1	0.693474753	6.09053688	4.556079721	6.75E-06	0.000448759	3.53096059
CLCN5	-0.250669237	5.027441508	-4.55070299	6.91E-06	0.000458421	3.508377525
FAM89A	0.329176915	8.030779741	4.546644286	7.04E-06	0.000465493	3.491346393
LOC158960	-0.236183442	11.06772753	-4.542383476	7.18E-06	0.000473106	3.473482028
ELMO3	0.31817981	8.017275362	4.538416208	7.31E-06	0.000480202	3.456862072
KLK6	0.802299752	5.179098234	4.53609108	7.39E-06	0.000483792	3.447127608
ANKLE2	0.151165684	8.029619251	4.534194861	7.45E-06	0.000484838	3.439192186
ZADH2	0.211535928	7.761623752	4.533968666	7.46E-06	0.000484838	3.43824579
CD24	-0.440350657	10.32601474	-4.53345975	7.48E-06	0.000484838	3.436116655
TOMM20	0.112306618	9.233198548	4.532911764	7.50E-06	0.000484838	3.433824305
MLF1	-0.317165155	6.22958655	-4.531218975	7.55E-06	0.000485691	3.426744575
VSIG1	1.074851588	5.812768785	4.531183475	7.55E-06	0.000485691	3.426596128
ZNF281	0.254838781	9.83014468	4.5304324	7.58E-06	0.000485876	3.423455709
ZNF8	0.238207362	6.494189922	4.529658765	7.61E-06	0.000486073	3.420221455
C17orf46	0.180692096	5.623099295	4.52901496	7.63E-06	0.000486073	3.417530348
USP2	-0.284862987	5.455513237	-4.521365959	7.90E-06	0.000500498	3.385584111
SMURF1	0.168224792	7.251901468	4.517977794	8.02E-06	0.000500498	3.371449036
ANO8	0.155325423	6.749769627	4.517894153	8.02E-06	0.000500498	3.371100214
PRDM4	0.138006917	8.909913056	4.517633044	8.03E-06	0.000500498	3.370011313
WDTC1	-0.153568595	8.445155548	-4.517357265	8.04E-06	0.000500498	3.368861294
C3orf58	-0.131284075	7.064539532	-4.516938097	8.06E-06	0.000500498	3.367113458
ASPDH	0.157896448	5.037400797	4.516762443	8.06E-06	0.000500498	3.366381061
PDSS2	-0.218576215	7.740363259	-4.516727646	8.06E-06	0.000500498	3.366235979
PLEKHG2	0.301687439	6.974598341	4.516035486	8.09E-06	0.000500498	3.363350269
SH2D3A	0.294035399	7.377777591	4.516008747	8.09E-06	0.000500498	3.363238795
GPRIN1	0.149590929	5.550256393	4.515342007	8.11E-06	0.00050055	3.360459463
FAM114A1	0.234192397	8.4968064	4.514504007	8.15E-06	0.000500561	3.35696675
TECTA	-0.23130005	4.020596696	-4.514055607	8.16E-06	0.000500561	3.355098101
TNPO1	0.152115233	9.289628285	4.509297652	8.34E-06	0.000509943	3.335280316
MIR192	0.158532388	5.320668045	4.508557517	8.37E-06	0.000510181	3.332199221
FPGS	0.174153901	8.628345351	4.501820842	8.62E-06	0.000524389	3.304176373
TMEM61	0.514016386	6.78104169	4.4989644	8.74E-06	0.000529647	3.292305808
FA2H	0.559990624	7.6006253	4.49780237	8.78E-06	0.000529647	3.287478702
PPIE	-0.122805841	8.403886928	-4.497705257	8.79E-06	0.000529647	3.287075342
PNISR	-0.196751841	9.675282832	-4.496182156	8.85E-06	0.000531779	3.280750179
PLCD3	0.326138405	7.759637132	4.492925097	8.98E-06	0.000538099	3.267230732
PTBP3	0.177957909	8.641596104	4.49204221	9.01E-06	0.00053872	3.263567571
ANO7	0.164102318	5.006851769	4.486317539	9.25E-06	0.000551195	3.239831377
EPB41	-0.250307529	7.17381578	-4.48552079	9.28E-06	0.000551623	3.236530001
KIF21A	0.271678882	8.35628996	4.483981973	9.34E-06	0.000553282	3.230155333
ZIK1	-0.24234581	4.10402767	-4.483609316	9.36E-06	0.000553282	3.228611873
H1FOO	0.139263643	5.73354	4.477497576	9.62E-06	0.000567072	3.203315093
SVOPL	-0.534257576	5.068741032	-4.473566973	9.79E-06	0.000575546	3.187062734
GPNMB	-0.218001488	12.52609913	-4.471461889	9.88E-06	0.000579393	3.178363924
IARS2	0.172613127	10.34571651	4.469741253	9.96E-06	0.000582266	3.171256533
LOC652276	0.172169328	7.087176402	4.469123058	9.99E-06	0.000582278	3.168703575
IRS2	0.220304112	8.699430564	4.467873293	1.00E-05	0.000583942	3.163543411
CPD	0.284371254	9.490771298	4.461998272	1.03E-05	0.000597842	3.139303601
VGLL1	-0.616928032	5.262557296	-4.458796191	1.05E-05	0.000604803	3.126104335
KDM4A	-0.148472881	8.494325271	-4.457936594	1.05E-05	0.000605483	3.12256247
MCOLN2	-0.355098321	7.637036459	-4.448955121	1.09E-05	0.000628521	3.085592599
DYNC1I2	0.111021418	10.30485831	4.448085546	1.10E-05	0.00062926	3.082016831
MC1R	0.274140461	6.4716037	4.445878634	1.11E-05	0.000633768	3.072944672
LOC100130547	0.163231727	5.552451161	4.444228934	1.12E-05	0.000636728	3.066165782
CAND2	-0.296018949	8.811312736	-4.443507763	1.12E-05	0.000637067	3.063203086
EPHX4	0.533266854	4.963044788	4.440889046	1.13E-05	0.000642816	3.052448643
LPAR3	-0.462529708	4.711659542	-4.438373703	1.15E-05	0.000647312	3.042124172
LRP10	0.184141315	10.01615623	4.438125987	1.15E-05	0.000647312	3.041107686
C8orf75	0.250864805	3.544277847	4.436499635	1.16E-05	0.000650284	3.034435345
C9orf173	0.179578282	5.947001453	4.433594094	1.17E-05	0.000656997	3.022520495
FOXL1	0.229003824	5.197322347	4.429750104	1.19E-05	0.00066655	3.006768259
LINC00482	0.204020492	5.465372892	4.425124415	1.21E-05	0.000678588	2.987829231
PVR	0.240094855	8.727501267	4.422171798	1.23E-05	0.000685731	2.975749725
ARHGEF4	0.514682773	7.282649586	4.42112872	1.24E-05	0.000686383	2.971484128
FOXN3	-0.132697205	7.369829072	-4.420779314	1.24E-05	0.000686383	2.970055459
ARHGAP27	0.111204248	6.62787335	4.420021698	1.24E-05	0.000686902	2.966958037
REP15	0.362345437	5.867382683	4.410846175	1.29E-05	0.000713529	2.929483496
SLC27A4	0.17437785	6.85632511	4.403941272	1.33E-05	0.000733744	2.901329462
KIF13B	0.243785337	6.110599735	4.403151275	1.34E-05	0.000734412	2.898110898
EXD3	0.126719263	5.591131172	4.401754527	1.35E-05	0.000737057	2.892421632
DNAJC8	-0.112279624	8.896407777	-4.39975358	1.36E-05	0.000740559	2.884274199
TAF1A	0.274577877	6.257863216	4.399519248	1.36E-05	0.000740559	2.883320268
INPP5J	-0.276475417	7.194946423	-4.395035468	1.39E-05	0.000753429	2.865076439
C11orf92	-0.584753716	6.404699194	-4.394394051	1.39E-05	0.000753641	2.862467997
LOC100131607	-0.247831226	7.297397706	-4.393128329	1.40E-05	0.000755935	2.857321724
DMAP1	-0.223714038	7.14246473	-4.382614297	1.47E-05	0.000789761	2.814625302
TRANK1	-0.231784598	8.281125641	-4.380873922	1.48E-05	0.000793821	2.807566831
TOE1	-0.133181997	7.877754128	-4.378473663	1.49E-05	0.000800224	2.797836265
EPM2A	-0.144722078	5.511133323	-4.372792872	1.53E-05	0.000818389	2.774825955
PTPRH	0.518673705	6.473063523	4.369149447	1.56E-05	0.000829501	2.760082465
LOC255167	-0.72943118	5.665515492	-4.368058042	1.56E-05	0.000829996	2.755668172
LOC100506110	0.445450393	4.489543037	4.36787416	1.56E-05	0.000829996	2.754924541
LOC100130417	0.197146536	4.315772462	4.361720118	1.61E-05	0.000847462	2.730053753
CDK5R2	0.312090884	4.66858577	4.361699025	1.61E-05	0.000847462	2.729968564
PKP3	0.261179587	7.054976081	4.361425317	1.61E-05	0.000847462	2.728863156
KIAA2013	-0.108195046	10.61419663	-4.359591464	1.62E-05	0.000852189	2.721458533
HMGN2	-0.104726936	7.953367729	-4.35840952	1.63E-05	0.000854503	2.716687654
KCNN4	0.452327559	8.176343537	4.357112422	1.64E-05	0.000857259	2.711453328
PLEC	0.275333422	8.412539031	4.356230169	1.65E-05	0.000858468	2.707893884
NAV1	0.262164783	8.207938544	4.355098204	1.65E-05	0.000860623	2.703327948
GSTM2	-0.236599804	5.32374835	-4.354236392	1.66E-05	0.000860668	2.699852436
IFNE	0.452053577	3.496776961	4.353451707	1.67E-05	0.000860668	2.69668851
NT5C	0.179396362	8.365016618	4.352941601	1.67E-05	0.000860668	2.694631994
SEC14L2	0.278134898	5.516605316	4.352862172	1.67E-05	0.000860668	2.694311792
PRDM2	-0.163479221	9.465410753	-4.352288848	1.67E-05	0.000860746	2.692000712
RCC2	-0.137668044	12.27061644	-4.351165304	1.68E-05	0.000861283	2.687472487
TRIM63	-0.372818403	4.526920613	-4.351044476	1.68E-05	0.000861283	2.68698558
IQCA1	-0.446433076	6.658460215	-4.349086581	1.70E-05	0.000866605	2.679097427
KIF26B	0.21375078	6.117246468	4.347389705	1.71E-05	0.000870968	2.672263519
TMEM130	-0.449676146	8.78227771	-4.344948521	1.73E-05	0.000878208	2.662436312
MFI2-AS1	-0.354637273	6.275100647	-4.338450434	1.78E-05	0.000900923	2.636302291
FBXO27	-0.457781623	6.977875687	-4.338008329	1.78E-05	0.000900923	2.634525532
SYT15	-0.276892027	6.471987039	-4.336588659	1.79E-05	0.000903194	2.628821199
TESC	0.719205567	8.341689124	4.336344539	1.80E-05	0.000903194	2.627840481
SIRT7	0.162311758	7.974152706	4.331309906	1.84E-05	0.000918602	2.607625801
IGF2BP3	-0.682900845	7.805056814	-4.331055061	1.84E-05	0.000918602	2.606603138
SPRN	0.127058285	5.159053373	4.33026011	1.84E-05	0.000918602	2.603413447
OR52N4	-0.173538457	2.916120436	-4.330064301	1.85E-05	0.000918602	2.602627859
GATM	-0.427843012	8.445971265	-4.329197259	1.85E-05	0.000918602	2.599149664
LOC389493	-0.516812289	5.825432927	-4.328310913	1.86E-05	0.000918602	2.59559469
PLAUR	0.385767033	9.581623376	4.328233933	1.86E-05	0.000918602	2.595285967
MIA3	0.158705718	8.78620202	4.327601293	1.86E-05	0.000918602	2.59274901
POMP	0.124566338	10.4246755	4.327406527	1.87E-05	0.000918602	2.591968043
ENO2	0.323397137	8.785321811	4.327100352	1.87E-05	0.000918602	2.590740423
COG2	0.167599429	8.376578591	4.322588875	1.91E-05	0.000933418	2.572660665
BARX2	0.507902254	4.22890803	4.322097219	1.91E-05	0.000933418	2.570691399
MMP17	0.194794811	6.045928709	4.321836712	1.91E-05	0.000933418	2.569648052
TPP1	-0.163416947	10.74853705	-4.318805621	1.94E-05	0.000943636	2.557512586
CLTB	0.26985682	9.982198533	4.317668473	1.95E-05	0.000945423	2.552961841
DIEXF	0.188290419	8.026848896	4.317319633	1.95E-05	0.000945423	2.551566042
ALDOB	0.337853779	4.366766271	4.315667682	1.96E-05	0.000950069	2.544957556
INPP4B	0.428975742	6.734209567	4.313110401	1.99E-05	0.000958501	2.534731947
FAM45B	0.217436455	7.442897755	4.312302074	1.99E-05	0.000959292	2.531500908
RAP1A	-0.14695956	8.017025918	-4.311083915	2.00E-05	0.000959292	2.526632736
SLC9A9	-0.279247104	7.170469932	-4.310948876	2.00E-05	0.000959292	2.526093154
KIAA1199	0.609268805	9.480760948	4.310840259	2.01E-05	0.000959292	2.525659157
KIAA1875	0.166776277	5.559492351	4.30755731	2.03E-05	0.000970872	2.512546348
SLC25A33	-0.182871376	7.447806511	-4.305805462	2.05E-05	0.000976087	2.505552837
ABL2	0.209197753	6.83239722	4.304864206	2.06E-05	0.00097789	2.501796347
CARD10	0.157729907	6.028411792	4.303792859	2.07E-05	0.000978702	2.497521593
HIC1	0.11708905	5.866900975	4.302916536	2.08E-05	0.000978702	2.494025719
LOC646976	0.124154339	5.475826403	4.302863365	2.08E-05	0.000978702	2.49381363
IGF1R	0.216576027	6.483465958	4.302621779	2.08E-05	0.000978702	2.492850005
AMOTL2	-0.227430524	8.048690097	-4.302007068	2.08E-05	0.000979146	2.490398315
ACSL3	0.18625026	9.110424189	4.301139837	2.09E-05	0.000980666	2.486940027
APITD1	-0.217651408	9.363696468	-4.298907966	2.11E-05	0.000988015	2.478042856
TMPRSS11E	0.916153144	4.550700058	4.296024623	2.14E-05	0.00099565	2.466554914
PPP3CA	0.134175356	9.014338209	4.295780397	2.14E-05	0.00099565	2.46558218
TMEM31	-0.244094611	3.599912096	-4.295611477	2.14E-05	0.00099565	2.464909418
ORMDL2	0.165370649	9.232095618	4.293381324	2.16E-05	0.001003112	2.456029572
NET1	0.216329334	9.536035223	4.291236088	2.18E-05	0.00101026	2.44749184
GOLT1B	0.210229152	8.638208446	4.290414642	2.19E-05	0.001011655	2.444223636
MED13	0.154336097	8.388389069	4.288514621	2.21E-05	0.001017789	2.436666419
CD2AP	0.169077389	9.243951572	4.287877638	2.22E-05	0.001017908	2.434133546
ZNF439	-0.297007724	6.820260658	-4.287487707	2.22E-05	0.001017908	2.432583207
LRRC26	0.129621765	6.213782136	4.285895558	2.23E-05	0.001021313	2.426254287
CCDC30	-0.221469527	4.420146608	-4.285719035	2.24E-05	0.001021313	2.425552727
KIF22	-0.218643711	8.772217342	-4.283951508	2.25E-05	0.001026449	2.418529457
RIOK3	0.187485524	8.508219678	4.28316684	2.26E-05	0.001026449	2.415412429
FAM190B	0.172842845	8.684638841	4.282627848	2.27E-05	0.001026449	2.413271634
LCE3A	0.156028602	5.930591847	4.282577576	2.27E-05	0.001026449	2.413071972
GABPB2	0.126665942	6.880411079	4.281034833	2.28E-05	0.001031112	2.406945859
LOC728158	0.164627756	3.714575208	4.280250983	2.29E-05	0.001032075	2.403834027
BEX2	-0.525510793	8.054027736	-4.279836384	2.29E-05	0.001032075	2.402188305
TM4SF1	0.344322671	10.35941943	4.271575812	2.38E-05	0.001067229	2.369429099
RGS20	0.480800791	3.967080842	4.269940266	2.39E-05	0.00107251	2.362949853
HYI	-0.160423048	7.815673451	-4.269346192	2.40E-05	0.001072997	2.360596981
CYP4Z1	-0.56556309	4.695600391	-4.261618816	2.48E-05	0.00110694	2.330019562
HLA-E	-0.167234196	11.7519411	-4.258330798	2.52E-05	0.001120343	2.317024221
ITGA3	0.364624784	8.791947682	4.256375458	2.54E-05	0.001126879	2.309300436
KIAA1539	0.183907303	7.793314627	4.256004128	2.54E-05	0.001126879	2.307834012
TMEM33	0.149183084	8.745189352	4.254832658	2.55E-05	0.001127246	2.303208522
KRT6B	1.018666964	4.394267165	4.254718906	2.56E-05	0.001127246	2.302759442
FLT1	0.243467938	6.393221137	4.254127985	2.56E-05	0.001127246	2.30042672
MSLNL	0.15174558	5.269568132	4.253995235	2.56E-05	0.001127246	2.299902716
HIST1H2AC	0.377563791	9.316340803	4.253055215	2.57E-05	0.001127765	2.296192613
CBX3P2	-0.196684717	2.624847535	-4.252927057	2.58E-05	0.001127765	2.295686854
F5	0.585652685	5.904522005	4.252176785	2.58E-05	0.001129079	2.292726275
NTSR1	0.318392057	4.128211009	4.250556941	2.60E-05	0.001134622	2.286335997
LDLRAP1	-0.203030999	8.360235967	-4.247553378	2.64E-05	0.00114698	2.274492872
GUSB	-0.149354816	11.6591709	-4.243459856	2.68E-05	0.001163941	2.258364403
SCMH1	-0.167653288	8.214374879	-4.242881216	2.69E-05	0.001163941	2.256085713
ENTPD4	0.151737986	7.228645782	4.242699894	2.69E-05	0.001163941	2.255371724
LOC100130548	0.136746107	4.967409751	4.241745075	2.70E-05	0.00116634	2.251612413
MESP2	-0.535121428	4.692621072	-4.238745495	2.74E-05	0.001179021	2.239807534
TMEM22	0.358782805	7.91593066	4.235962792	2.77E-05	0.001190167	2.228863037
SF3A3	-0.115641172	8.610081277	-4.235601582	2.77E-05	0.001190167	2.227442869
LINC00478	-0.380253078	5.960662657	-4.232812201	2.81E-05	0.001199952	2.216479602
RDH16	-0.391254311	4.428109497	-4.232745195	2.81E-05	0.001199952	2.216216325
ACSS3	-0.389000674	6.11966635	-4.230709326	2.83E-05	0.001208012	2.20821894
TMEM64	-0.284142029	7.629591862	-4.229623378	2.85E-05	0.001211202	2.203954519
BBS5	-0.223836295	5.097911492	-4.228393764	2.86E-05	0.00121515	2.199127149
DNASE1	0.205223287	7.142573984	4.226614509	2.88E-05	0.001221978	2.192144218
PLAGL1	-0.206599892	6.386686688	-4.225927468	2.89E-05	0.00122313	2.189448555
PHC3	-0.142733374	8.308287255	-4.224236935	2.91E-05	0.001228638	2.182817323
HN1	0.213694291	11.40729697	4.223944886	2.92E-05	0.001228638	2.181671988
ATP6V0E2	-0.230428935	6.456426981	-4.221165836	2.95E-05	0.001240833	2.170776965
RHBDF1	0.234739013	9.056692976	4.220349047	2.96E-05	0.001242706	2.167576071
RBBP4	-0.142874	9.167206341	-4.218786028	2.98E-05	0.001248552	2.161452382
MAN2A1	0.189312364	8.523059219	4.217904148	2.99E-05	0.001249799	2.157998219
LOC100506983	0.180320208	4.719134473	4.217629904	3.00E-05	0.001249799	2.156924192
BARX1	0.648224629	4.365294081	4.216989451	3.00E-05	0.001250762	2.154416221
PAK3	0.452454383	5.533688765	4.213228074	3.05E-05	0.001265714	2.139694001
REEP3	0.249387038	7.914960516	4.212982529	3.05E-05	0.001265714	2.138733347
LIF	0.479018698	7.202529976	4.212825089	3.06E-05	0.001265714	2.138117416
PLEKHG1	-0.220825141	7.235753498	-4.212207524	3.06E-05	0.001266582	2.135701601
BAIAP2L2	0.411656253	5.794350886	4.208995478	3.11E-05	0.001281526	2.123141862
ENC1	0.233321342	7.866811977	4.208054832	3.12E-05	0.001284176	2.119465417
NAALAD2	-0.233990631	4.806651546	-4.206327941	3.14E-05	0.001291144	2.112717962
ZP1	0.199007083	3.939873237	4.202399125	3.20E-05	0.001310357	2.097376456
CDK5R1	0.360035389	7.680545803	4.199893083	3.23E-05	0.001321833	2.087597586
C1orf170	0.246120432	5.654601371	4.197870301	3.26E-05	0.001327725	2.079708369
C8orf83	0.16075913	6.341503936	4.197730026	3.26E-05	0.001327725	2.079161402
CDSN	0.393511087	4.545724088	4.1974906	3.26E-05	0.001327725	2.078227857
NUP93	-0.13364241	9.939980613	-4.196565436	3.28E-05	0.001330405	2.074621021
JUN	-0.28473939	9.848774128	-4.19267956	3.33E-05	0.001349942	2.059479556
C6orf70	-0.21030484	7.9911901	-4.188226395	3.39E-05	0.001367765	2.042143515
DZIP1	0.26834744	6.319331866	4.188141643	3.39E-05	0.001367765	2.041813745
PDLIM1	-0.185056747	11.28805925	-4.187892656	3.40E-05	0.001367765	2.040844965
GSK3A	0.119546871	8.529189881	4.18779423	3.40E-05	0.001367765	2.040462016
PNP	0.227997361	9.915905214	4.186316438	3.42E-05	0.001373757	2.034713311
ANKRD56	0.378713242	5.659851317	4.182241287	3.48E-05	0.00139503	2.0188704
LRFN3	0.117097078	5.547591276	4.181004283	3.50E-05	0.001399715	2.014064128
CRCT1	0.255505144	4.07722744	4.179727564	3.52E-05	0.00140424	2.009104917
PHGR1	0.509584788	3.42079915	4.179354222	3.52E-05	0.00140424	2.007654995
MPP3	0.281080719	7.238130951	4.178285541	3.54E-05	0.001407964	2.003505292
ADRB2	-0.451890527	7.471682562	-4.176110905	3.57E-05	0.001415138	1.995064169
MYO5B	0.19428474	5.76323257	4.175904051	3.58E-05	0.001415138	1.994261452
RRP1	0.117001569	6.995508524	4.175714579	3.58E-05	0.001415138	1.99352622
KDM2B	-0.131653757	9.322932257	-4.175321082	3.58E-05	0.001415138	1.991999377
LOC644297	0.143798909	4.623697863	4.174087572	3.60E-05	0.001419899	1.987213985
SRGAP1	0.282583311	6.60152903	4.172667518	3.62E-05	0.001423229	1.981706515
GOLGA3	0.095306789	7.601384815	4.172657867	3.62E-05	0.001423229	1.98166909
LOC401397	-0.163277389	10.68339913	-4.171267454	3.65E-05	0.001428466	1.976278263
ZNF433	-0.265104975	6.663561152	-4.170915995	3.65E-05	0.001428466	1.97491587
PTPRN	0.298147879	4.258278075	4.168913645	3.68E-05	0.001431368	1.967155985
YARS2	0.180827718	9.582832592	4.16889871	3.68E-05	0.001431368	1.96709812
SLC10A2	-0.633928494	3.279562037	-4.168773489	3.68E-05	0.001431368	1.966612955
SDHB	-0.128564285	10.17922452	-4.168699597	3.69E-05	0.001431368	1.966326669
NPAS2	0.289824781	6.284024161	4.168255699	3.69E-05	0.00143144	1.964606939
COL9A2	-0.437558741	7.775718105	-4.166362478	3.72E-05	0.001440297	1.957274203
BAIAP2L1	0.27504347	8.636365162	4.164079597	3.76E-05	0.001451591	1.948436334
C12orf36	0.419920301	3.159725787	4.162991414	3.78E-05	0.001455624	1.944225149
INHA	0.689992863	4.693745597	4.161282724	3.80E-05	0.001463494	1.937614702
MUC4	0.795434645	7.370656206	4.15965581	3.83E-05	0.001470901	1.931322948
NKAIN3	0.221938797	3.620205285	4.152822509	3.94E-05	0.001511101	1.904921343
ADRBK2	-0.241628721	6.773350392	-4.150282607	3.98E-05	0.001524583	1.89511821
LOC100506281	0.132628562	5.042531775	4.147359846	4.03E-05	0.001540659	1.883844222
LOC338620	0.230403167	6.79288769	4.146395423	4.05E-05	0.001544143	1.880125754
CHD1L	0.200780679	10.13480635	4.145331477	4.07E-05	0.001548285	1.876024488
BTBD16	0.466736743	5.590840075	4.14209292	4.12E-05	0.001566682	1.863546571
RLF	-0.166333391	7.15517974	-4.140923486	4.14E-05	0.001571585	1.859043043
ERO1L	0.301029217	9.886478906	4.139437654	4.17E-05	0.0015786	1.853322744
MAP3K14	-0.263037989	7.456338586	-4.13854582	4.18E-05	0.001581703	1.849890187
LYRM2	-0.154818507	7.018073196	-4.134802407	4.25E-05	0.001603879	1.835489709
SLCO1B3	1.023125459	4.344984119	4.13075019	4.32E-05	0.001628456	1.819914851
LOC100506098	-0.41052611	7.514498448	-4.130213576	4.33E-05	0.001629236	1.81785341
KRT16	0.711743101	6.109227806	4.127467265	4.38E-05	0.001645171	1.807307138
CDA	0.590508731	7.377849003	4.12627925	4.40E-05	0.00165046	1.802746976
LETM2	0.438918789	6.36830151	4.12111718	4.50E-05	0.001683516	1.782946597
LOC100506258	-0.236396638	4.086419366	-4.119404884	4.53E-05	0.001689704	1.776383722
GUCA1A	0.351047692	4.266348953	4.119399765	4.53E-05	0.001689704	1.776364105
DZIP3	-0.23683822	6.680178067	-4.118301655	4.55E-05	0.001694168	1.772156609
ADORA2B	0.397819012	7.974417548	4.117931435	4.56E-05	0.001694168	1.770738315
BAIAP2	0.192744899	6.7473136	4.116286023	4.59E-05	0.00170288	1.764436251
LOC283588	-0.211115279	4.257844388	-4.115103432	4.62E-05	0.001708333	1.759908263
AP1S1	0.202687853	9.25030935	4.108320943	4.75E-05	0.001752515	1.733962221
GGN	0.162506852	4.966913957	4.108151158	4.75E-05	0.001752515	1.733313227
SCAMP1	0.141684729	7.499747399	4.103551332	4.84E-05	0.001783341	1.715740018
KRT18	0.206159077	10.77828907	4.102563655	4.86E-05	0.001786412	1.71196906
HS3ST1	0.322996802	7.331386714	4.102308823	4.87E-05	0.001786412	1.710996246
C7orf60	-0.205930047	7.133684198	-4.099998343	4.92E-05	0.001800575	1.702178606
GAB3	-0.264916383	6.888108567	-4.099537858	4.93E-05	0.001800929	1.700421776
BHLHA9	0.15336765	5.071052135	4.09746208	4.97E-05	0.001809276	1.692504579
PTPN1	-0.201209848	8.848024695	-4.097461692	4.97E-05	0.001809276	1.692503102
CDCA7L	-0.281930643	10.63541038	-4.09719097	4.97E-05	0.001809276	1.691470817
RGL1	-0.257270037	10.40493385	-4.094970913	5.02E-05	0.001820814	1.68300795
GP1BA	-0.329467787	5.211117984	-4.094464871	5.03E-05	0.001820814	1.681079508
ITGB6	0.37477764	6.696240539	4.094432373	5.03E-05	0.001820814	1.68095567
C5orf30	0.343108859	7.016704914	4.091011438	5.10E-05	0.001843752	1.667924938
MYBPH	0.475011107	5.59695442	4.090198246	5.12E-05	0.001846856	1.664828876
ZNF524	0.161414882	7.677679255	4.089108062	5.14E-05	0.001852098	1.660679121
DKFZP434K028	0.141889101	6.122130881	4.087867479	5.17E-05	0.001856787	1.655958117
NFIA	-0.30037527	8.458228508	-4.087685605	5.17E-05	0.001856787	1.655266112
SOCS6	0.187626617	7.07618131	4.087109043	5.19E-05	0.001858103	1.653072564
KPNA5	-0.21768649	6.004300003	-4.086363581	5.20E-05	0.001860657	1.650236855
GALNT14	0.591447555	7.56305401	4.085968406	5.21E-05	0.001860657	1.648733817
LOC152225	0.311597119	3.990646576	4.08325456	5.27E-05	0.001878575	1.638415408
PRPF38A	-0.121776975	8.834821215	-4.081492571	5.31E-05	0.001889189	1.631719484
TMED7	0.129820378	8.631510777	4.080679535	5.33E-05	0.001892404	1.62863068
MTMR12	-0.178445282	7.931620288	-4.07795135	5.39E-05	0.001910734	1.618270193
CHMP4C	0.316445277	8.034063425	4.076789446	5.41E-05	0.001916073	1.613859723
HLA-DMA	-0.276944696	11.44992517	-4.076474621	5.42E-05	0.001916073	1.612664878
CETN4P	-0.16243	3.095543773	-4.075430157	5.44E-05	0.001921189	1.608701473
TMEM165	0.095397796	7.350714941	4.074501853	5.46E-05	0.001925396	1.605179644
DCBLD2	0.362457887	9.515235957	4.072324234	5.51E-05	0.00193962	1.596921042
SERINC5	-0.207078686	7.90974861	-4.070580068	5.55E-05	0.001950447	1.590309257
RRAGD	-0.300812294	8.967754849	-4.069736771	5.57E-05	0.001954039	1.587113423
IL11RA	-0.138973114	6.183275838	-4.068352741	5.61E-05	0.001962024	1.58186971
METTL13	0.139895374	9.004339759	4.067221426	5.63E-05	0.001967987	1.577584689
CFL2	-0.198510374	9.359198906	-4.066776779	5.64E-05	0.001968376	1.575900829
MRPL35	0.149942642	8.141553372	4.06513671	5.68E-05	0.001978522	1.569691415
SESN1	-0.261960974	7.05373153	-4.06317454	5.73E-05	0.001990819	1.562265552
ZNF673	-0.187588004	8.506642454	-4.062846193	5.73E-05	0.001990819	1.561023241
TMEM37	-0.292468713	7.134627215	-4.060286454	5.80E-05	0.002008699	1.551341585
NDUFV1	-0.120161963	11.09794578	-4.059188376	5.82E-05	0.002014544	1.547190073
METTL7A	-0.335311483	9.15441686	-4.058703769	5.83E-05	0.002015301	1.545358247
RAB11FIP2	-0.166397659	8.084068139	-4.055750728	5.90E-05	0.002036701	1.534200055
ITGA1	0.260278764	8.393253732	4.051271766	6.01E-05	0.002066	1.517290457
FUCA1	-0.215324091	11.1680057	-4.051245835	6.02E-05	0.002066	1.517192606
RIMS4	-0.296266912	5.412263501	-4.051109885	6.02E-05	0.002066	1.516679625
SCEL	0.651772459	8.092439768	4.049824417	6.05E-05	0.002073627	1.511829923
MEOX1	-0.486411479	4.739309655	-4.04925223	6.07E-05	0.002075179	1.509671681
LOC284688	0.134588434	2.994529835	4.048775938	6.08E-05	0.002075917	1.507875364
PPCS	-0.14603654	9.578196882	-4.048205491	6.09E-05	0.002077465	1.505724206
LOC649201	0.129942888	6.347842274	4.045035109	6.17E-05	0.002101392	1.493773781
SPATA3	0.106419274	4.478218043	4.043431747	6.21E-05	0.002111924	1.487733379
WLS	-0.304769714	8.780243929	-4.042623998	6.23E-05	0.002115574	1.484691158
GJA3	0.127114868	5.879788662	4.042108367	6.25E-05	0.00211669	1.482749433
TUFT1	0.246050083	10.8291528	4.038338685	6.34E-05	0.00214307	1.468560818
RABIF	0.162181221	8.195034096	4.0383227	6.34E-05	0.00214307	1.468500679
LOC100129484	0.120197802	5.388050444	4.037217513	6.37E-05	0.002145947	1.464343231
SLCO4A1	0.522852548	6.86705083	4.037172075	6.37E-05	0.002145947	1.464172328
SMC1B	-0.582675802	3.823591432	-4.036840187	6.38E-05	0.002145947	1.462924065
ATAD1	0.147673718	8.897608691	4.033712093	6.47E-05	0.002170269	1.451163663
ELL2	0.221124105	9.08228324	4.030786679	6.54E-05	0.002193029	1.440172906
GPR115	0.540153059	4.080931811	4.02885352	6.60E-05	0.002204191	1.432914096
DAB2IP	0.105232849	6.312731164	4.028782787	6.60E-05	0.002204191	1.432648563
SLC16A3	0.297224925	8.193731939	4.028377267	6.61E-05	0.0022044	1.431126311
MGAT5	0.136856467	8.311919535	4.027122345	6.64E-05	0.002212307	1.426416454
HDAC6	-0.130644155	9.789868933	-4.026212251	6.67E-05	0.002217108	1.423001626
FAM84A	0.243802085	5.345287831	4.025649682	6.68E-05	0.00221876	1.420891128
PRSS2	0.725999301	6.504189263	4.025001193	6.70E-05	0.002221201	1.418458634
ANKRD13A	-0.152503921	8.986603731	-4.02418929	6.72E-05	0.002225138	1.415413688
DMD	-0.314518348	7.042419107	-4.023345797	6.75E-05	0.002229375	1.412250871
LTK	0.296598364	5.612679868	4.021931932	6.79E-05	0.002237361	1.406950725
UAP1	0.167699543	10.44969985	4.02126207	6.80E-05	0.002237361	1.404440221
FAM129B	0.211855761	9.074506848	4.021174515	6.81E-05	0.002237361	1.40411211
S100A5	0.439086385	5.210084414	4.020961349	6.81E-05	0.002237361	1.403313305
ATP13A4	-0.735093226	7.16911065	-4.019126928	6.86E-05	0.002250756	1.396440736
SLC30A2	-0.345039183	4.471750702	-4.018658196	6.88E-05	0.00225161	1.394685123
FLJ42627	0.20824045	4.861089842	4.017737091	6.90E-05	0.002256643	1.391235717
SPRR2D	0.800063454	5.140181425	4.017312968	6.91E-05	0.002257096	1.389647684
FHL2	0.355759628	10.01965795	4.01686735	6.93E-05	0.002257752	1.387979335
IL10RA	-0.305444042	9.605727604	-4.01585293	6.96E-05	0.002262723	1.384182089
LRRC66	0.53824378	3.781036301	4.015582392	6.96E-05	0.002262723	1.383169543
DNAH2	0.209660669	5.44140176	4.013854187	7.01E-05	0.002272391	1.376702859
CEPT1	-0.17388121	8.266764947	-4.013325067	7.03E-05	0.002272391	1.374723488
ABCC3	0.321834136	8.094762512	4.013297567	7.03E-05	0.002272391	1.374620623
SRP72	0.120426282	9.161912114	4.013051134	7.04E-05	0.002272391	1.373698836
GJB2	0.639593564	8.905196994	4.011913345	7.07E-05	0.002279527	1.369443599
CDC73	0.131033524	8.483332393	4.011198737	7.09E-05	0.002281311	1.366771597
LRRC36	-0.606830287	6.67176784	-4.010981606	7.10E-05	0.002281311	1.365959807
EMX1	0.110085847	5.011229453	4.00832426	7.17E-05	0.002300685	1.356028053
ABCC5	-0.177553132	7.818922733	-4.008173518	7.18E-05	0.002300685	1.355464842
DNAH11	-0.309794885	9.513127628	-4.00678472	7.22E-05	0.002310291	1.35027686
UBE2K	0.109681779	9.482745844	4.006371859	7.23E-05	0.002310714	1.348734903
TMEM56	-0.358973893	5.425020442	-4.004630287	7.28E-05	0.002322886	1.34223208
RALGPS2	0.293684649	6.18692598	4.004350321	7.29E-05	0.002322886	1.341186962
ERLIN1	0.145930392	9.434669117	4.000496502	7.41E-05	0.002356168	1.326807517
SYDE2	-0.318674991	4.631751816	-3.99950606	7.44E-05	0.002362172	1.323114036
C10orf111	-0.346354219	4.17066023	-3.998825575	7.46E-05	0.002365204	1.320576915
VPS13D	-0.155170257	7.912165185	-3.997894489	7.49E-05	0.002369385	1.317106099
POLR3D	0.220093319	8.608700521	3.99740474	7.50E-05	0.002369385	1.315280761
MUC2	0.320586707	3.336734043	3.997297807	7.50E-05	0.002369385	1.314882238
LYRM5	0.177432392	8.382375731	3.995422287	7.56E-05	0.002384023	1.307894097
CAPN8	0.535991834	8.268830156	3.992111883	7.66E-05	0.002412805	1.295567039
C1orf88	-0.532029093	7.39977547	-3.991592763	7.68E-05	0.00241369	1.293634838
LRRC16B	0.133427704	5.939218423	3.990438213	7.72E-05	0.00241369	1.289338351
CXorf65	-0.296786139	5.921389883	-3.990374324	7.72E-05	0.00241369	1.289100631
ABTB2	0.190241297	5.278956971	3.990306949	7.72E-05	0.00241369	1.288849944
SHC1	0.189777923	8.860683026	3.9902111	7.72E-05	0.00241369	1.288493321
DDOST	-0.118392379	11.18522983	-3.989569987	7.74E-05	0.002416447	1.286108138
LOC148709	-0.230052182	4.978703703	-3.987966357	7.79E-05	0.002425848	1.280143586
LOC400236	-0.223197146	5.943100797	-3.987895669	7.80E-05	0.002425848	1.279880719
ELOVL6	0.384432662	7.270967484	3.986304564	7.85E-05	0.00243803	1.27396505
SLMAP	0.145387501	7.648853401	3.984386385	7.91E-05	0.002453534	1.266836248
C1orf109	-0.163571414	8.639124519	-3.982545584	7.97E-05	0.002468357	1.259998009
HPSE	-0.272276349	6.890355396	-3.981629569	8.00E-05	0.002473958	1.256596276
TBX6	0.150775738	4.541626412	3.979280612	8.07E-05	0.002493277	1.247876454
LOC728061	0.251194436	5.982191426	3.978999219	8.08E-05	0.002493277	1.246832187
UBE4B	-0.13738338	9.599755909	-3.977712237	8.13E-05	0.002499734	1.242056979
GFPT1	0.175106605	8.339596835	3.977648991	8.13E-05	0.002499734	1.241822347
RAB32	-0.217275823	8.19423594	-3.974954221	8.22E-05	0.002523569	1.231828488
LOC728228	0.143265751	4.780084729	3.974105139	8.25E-05	0.002526272	1.228680875
NPTXR	-0.348997779	5.838245682	-3.973979718	8.25E-05	0.002526272	1.228215984
NUMBL	0.18102471	5.870869762	3.972767321	8.29E-05	0.002528887	1.223722747
TICAM1	0.160089268	7.256885386	3.972700654	8.29E-05	0.002528887	1.223475711
WWOX	-0.131143298	5.943124365	-3.97266228	8.29E-05	0.002528887	1.223333517
TRIM46	0.180049886	5.069314259	3.972268981	8.31E-05	0.002529299	1.221876229
ITGAD	-0.432154951	4.209576024	-3.971215751	8.34E-05	0.002536492	1.217974369
PSORS1C1	0.332296027	5.268359398	3.970648232	8.36E-05	0.002538706	1.215872299
NOS1AP	0.312518604	5.567358246	3.969273509	8.41E-05	0.002549251	1.210781535
SFPQ	-0.070853433	9.445372288	-3.967362025	8.47E-05	0.002565411	1.203705801
GRAMD1B	0.398963411	5.565456875	3.96548907	8.54E-05	0.002581268	1.196775761
GCNT3	0.797789222	8.062553541	3.964215601	8.58E-05	0.002588925	1.192065588
LOC100505562	0.297823326	4.596259847	3.963825891	8.60E-05	0.002588925	1.190624453
COMMD2	-0.153490709	8.101094226	-3.963706702	8.60E-05	0.002588925	1.190183721
RPRD1A	0.169538445	7.625304019	3.963310597	8.61E-05	0.002589415	1.188719109
ARMC2	-0.326458358	4.520515409	-3.961909826	8.66E-05	0.002600459	1.18354081
LOC145216	0.166930356	3.898005532	3.961554696	8.68E-05	0.002600529	1.182228254
TMEM167A	0.148439932	9.600383581	3.959890127	8.73E-05	0.002614412	1.176077479
SCTR	-0.702886316	7.494799084	-3.956899365	8.84E-05	0.002642494	1.165032307
HRH1	0.242475282	7.306758195	3.956294243	8.86E-05	0.002645247	1.162798478
FAM117A	-0.227422946	9.135347569	-3.950658458	9.07E-05	0.002702346	1.142009014
LENG9	0.142480274	8.413564324	3.94708009	9.20E-05	0.002737804	1.128823317
SRD5A3	0.302391912	7.790214369	3.946184196	9.23E-05	0.002743875	1.125523833
SPECC1	0.231566879	6.88759139	3.945083341	9.27E-05	0.002752235	1.121470452
SLC6A14	0.593961505	10.12134847	3.942917733	9.35E-05	0.002772493	1.113499687
MEAF6	-0.159189018	8.637730318	-3.942171479	9.38E-05	0.002776973	1.110753957
ECHDC1	-0.184420556	8.531554213	-3.941093034	9.42E-05	0.002785189	1.106786837
RGS7BP	-0.487272844	4.729821828	-3.940639555	9.44E-05	0.00278641	1.105118987
NT5E	0.436255258	9.098485519	3.938916946	9.51E-05	0.002801917	1.098785042
ACCS	-0.240240806	8.581308096	-3.935940608	9.62E-05	0.002831715	1.08784727
CACHD1	-0.400059194	9.893137592	-3.935600724	9.63E-05	0.002831715	1.086598716
HIST2H2BE	0.359472159	10.80126458	3.931869076	9.78E-05	0.002870563	1.072897213
MYOM3	0.188551668	4.095372751	3.930727465	9.82E-05	0.002879792	1.068707972
COL4A3	-0.516445535	5.796909303	-3.930313177	9.84E-05	0.002880623	1.067187983
CBLC	0.275933682	6.322790376	3.929698315	9.86E-05	0.002883782	1.064932382
CLDN6	-0.960632531	5.546524596	-3.927871005	9.94E-05	0.002901042	1.058230897
TNS1	-0.194694414	6.971445512	-3.924187189	0.000100854	0.002940232	1.044729665
PTPRE	0.2324564	8.339104371	3.922599091	0.000101498	0.002954979	1.038912901
SH3GL2	-0.446994871	3.284500543	-3.921485635	0.000101953	0.002964152	1.034835928
ZBTB48	-0.141469159	7.913107958	-3.920884746	0.000102199	0.002964174	1.032636192
CHERP	0.084671605	7.960992048	3.920803437	0.000102232	0.002964174	1.032338557
STK38L	0.183893704	8.077224569	3.920325013	0.000102428	0.002965826	1.030587398
NPY	-0.4172889	3.757108842	-3.918097127	0.000103347	0.002988367	1.022435366
MAGOH	-0.155577224	9.836514444	-3.916876576	0.000103854	0.002998945	1.017971086
FCHSD2	-0.159526965	8.812700634	-3.913645993	0.000105207	0.003033887	1.006161181
PLA2G3	-0.4984278	4.959689469	-3.913084057	0.000105444	0.003036606	1.00410786
PLEKHA5	0.255332041	7.76147249	3.911607935	0.000106069	0.003050474	0.998715404
ZSCAN1	0.124946592	5.482652444	3.909873677	0.000106807	0.00306639	0.992382363
FGFR2	-0.197396977	5.163466402	-3.909632986	0.00010691	0.00306639	0.991503631
CLEC18B	0.145876246	7.030997063	3.908189138	0.000107529	0.00308	0.986233383
TNFRSF14	-0.181434582	9.086914773	-3.907714889	0.000107734	0.003081659	0.984502704
SEPX1	0.24535316	9.564057731	3.907382332	0.000107877	0.003081659	0.983289219
ETFB	0.183330385	9.937775171	3.906298393	0.000108345	0.003089892	0.979334643
GNPNAT1	0.16378655	10.70954581	3.90604446	0.000108455	0.003089892	0.978408358
ZBTB24	-0.137879607	7.217274161	-3.902039408	0.000110205	0.003135542	0.963806314
NEU1	-0.187582667	9.434648096	-3.89995077	0.000111128	0.003157583	0.956196872
PEX14	-0.121238609	7.199919494	-3.898113618	0.000111946	0.003176582	0.949506792
C12orf11	0.187501018	7.703946891	3.897202506	0.000112354	0.003183907	0.946190023
ZNF670	-0.231778957	5.977334788	-3.896251652	0.000112781	0.003189008	0.94272935
PIWIL1	0.535392725	3.727031402	3.895815583	0.000112977	0.003189008	0.941142519
ST8SIA1	-0.390762222	6.06821107	-3.895801948	0.000112983	0.003189008	0.941092905
RETSAT	0.176403462	9.782755953	3.89431183	0.000113657	0.003201831	0.93567172
C10orf53	0.098226221	3.617604562	3.894131571	0.000113739	0.003201831	0.935016053
PRDM5	-0.235525253	5.239891628	-3.89166159	0.000114864	0.003229242	0.92603468
PTHLH	0.639081773	5.381432006	3.889009446	0.000116084	0.00325924	0.916396833
CPVL	-0.331365999	9.807960318	-3.887359566	0.000116849	0.003276403	0.910404284
PRKCZ	-0.237531736	9.322363238	-3.880705713	0.000119984	0.003359877	0.886260795
ANKMY2	-0.179367532	9.139677268	-3.880318403	0.000120169	0.003360633	0.88485663
MAGEH1	-0.203966694	9.200323335	-3.878156298	0.000121206	0.00338519	0.877020462
TOP1	0.148708077	11.14822014	3.877243984	0.000121647	0.003393031	0.873715162
RENBP	-0.223131412	4.652363638	-3.876715677	0.000121902	0.003395633	0.871801445
VPS37A	0.217982199	7.510286248	3.876392084	0.000122059	0.003395633	0.870629395
LOC100289019	0.162545335	5.932998045	3.875869395	0.000122313	0.003397553	0.868736417
IRS1	0.311497744	7.382869293	3.875376681	0.000122552	0.003397553	0.866952212
C7orf46	-0.298222213	7.711003661	-3.875264367	0.000122607	0.003397553	0.866545532
KCTD5	0.122776003	6.043838307	3.872965406	0.000123731	0.003424249	0.85822361
CNGB1	-0.22201604	4.33781491	-3.872423798	0.000123997	0.003427161	0.856263734
LOC642574	0.137068966	5.422374983	3.871235944	0.000124583	0.003437378	0.85196623
EHBP1	0.213543089	7.950411767	3.870958817	0.00012472	0.003437378	0.850963797
LCE1F	0.13541803	7.148993166	3.870242926	0.000125075	0.003437378	0.848374563
PXMP4	-0.277571729	7.220427914	-3.870126011	0.000125133	0.003437378	0.847951744
GPRIN2	-0.281644346	6.006865518	-3.869871625	0.00012526	0.003437378	0.847031814
PKP2	0.288001702	5.280699932	3.869717347	0.000125336	0.003437378	0.846473929
SULT6B1	0.099127461	4.252329446	3.869281624	0.000125553	0.003438892	0.844898425
TRIM47	0.108921123	6.608334628	3.868817587	0.000125784	0.003440799	0.843220722
TAT	0.243451118	4.336748669	3.867717658	0.000126334	0.003451206	0.839244733
SNORD88A	0.099113791	6.996891151	3.867408493	0.000126489	0.003451206	0.838127363
SUN5	0.090885875	4.319145445	3.865983855	0.000127205	0.003466308	0.832979577
NKPD1	0.112471807	4.959394013	3.864592123	0.000127909	0.003481021	0.827952401
HLA-DRA	-0.167456788	12.3623267	-3.863220841	0.000128606	0.003495514	0.823000743
LOC401068	-0.273142488	5.831240191	-3.862354863	0.000129048	0.00350305	0.819874568
FAM20B	0.140371019	8.081886079	3.861730125	0.000129367	0.003506673	0.817619672
H2AFV	-0.130441513	8.2155009	-3.861355253	0.000129559	0.003506673	0.816266794
LEKR1	-0.208150119	3.681888965	-3.860950994	0.000129767	0.003506673	0.814807996
FAM196A	0.393598443	5.088029987	3.860808541	0.00012984	0.003506673	0.81429398
PYDC2	0.129600703	3.862668029	3.860163645	0.000130172	0.003508626	0.811967201
LOC389602	0.366571423	5.355395537	3.860007173	0.000130253	0.003508626	0.811402707
LCA5	-0.315368852	5.168696105	-3.859708028	0.000130407	0.003508626	0.810323558
TUBB3	0.478985539	8.769101724	3.859317548	0.000130609	0.003509616	0.808915042
HERC1	-0.137182642	8.348636708	-3.857981828	0.000131301	0.003523767	0.80409792
HIST1H3E	0.264324422	3.889820019	3.857064419	0.000131778	0.003532125	0.800790289
MEF2D	0.132237277	7.906834697	3.856517129	0.000132064	0.003533972	0.798817432
S100A14	0.42155183	9.949485318	3.85629114	0.000132182	0.003533972	0.798002873
DHRS4L1	-0.266039255	5.747063575	-3.855978835	0.000132345	0.003533972	0.796877266
FGF19	0.489799399	3.534989963	3.855212302	0.000132747	0.003535956	0.79411489
CCND1	0.273061645	9.211063523	3.854949414	0.000132885	0.003535956	0.793167632
CTXN1	0.109448048	6.1258912	3.854688582	0.000133022	0.003535956	0.792227842
ZNF323	-0.386527114	8.930344584	-3.854275819	0.00013324	0.003535956	0.790740757
DIRAS1	0.199143757	5.031205151	3.854255305	0.00013325	0.003535956	0.790666855
SH2D6	0.14055723	5.287107414	3.853892221	0.000133442	0.003536626	0.78935888
IDH2	-0.216632516	9.628339553	-3.852350298	0.000134258	0.00355382	0.783805542
MIR31HG	0.163786933	4.254478432	3.851001467	0.000134975	0.003568372	0.778949336
LOC80054	-0.358929139	7.438494213	-3.849473202	0.000135792	0.003585525	0.773449027
LOC100506495	-0.261392825	4.963730283	-3.846743669	0.000137264	0.003615912	0.763630358
TXNDC16	-0.199577135	6.186907506	-3.84670797	0.000137283	0.003615912	0.763501987
BHLHE23	0.116084082	5.682145343	3.846208563	0.000137554	0.003617884	0.761706241
COG4	-0.15118926	9.349448717	-3.845943436	0.000137698	0.003617884	0.760752997
ADAMTS14	0.205559495	4.869482586	3.845172483	0.000138117	0.003624433	0.757981441
PPT1	-0.144043151	11.50247098	-3.84427135	0.000138609	0.003632862	0.75474255
APOC1	-0.402590819	11.69948034	-3.843109451	0.000139246	0.003645061	0.75056745
LINC00313	0.24864053	3.681160969	3.841238664	0.000140277	0.003667022	0.743847543
SUGT1	0.148866433	9.24546463	3.84084042	0.000140497	0.003667022	0.742417439
ZNF441	-0.200553753	4.684881383	-3.840651866	0.000140602	0.003667022	0.741740384
KLF8	-0.286035862	6.19153636	-3.838179757	0.000141978	0.003698389	0.732866465
C1orf200	0.120545118	5.060541356	3.837165313	0.000142547	0.003708659	0.729226546
FOXJ1	-0.518998374	6.320498697	-3.834173713	0.000144236	0.003747948	0.71849764
DNASE2	-0.1492629	9.3415764	-3.833868725	0.000144409	0.003747948	0.717404286
ZBED3	-0.237324599	5.893242821	-3.831178062	0.000145946	0.003783227	0.70776203
LCN2	0.602312785	10.59154541	3.830093805	0.00014657	0.003788333	0.703878274
RFK	0.21135116	8.66932125	3.829980216	0.000146636	0.003788333	0.703471465
CCDC117	-0.148128237	10.43160832	-3.829907827	0.000146677	0.003788333	0.703212212
ATXN1L	-0.110606638	9.158101282	-3.829176909	0.0001471	0.003794632	0.700594799
EDEM3	0.187514189	8.409696096	3.827804886	0.000147895	0.003810537	0.69568285
MBOAT2	0.257167536	9.34764067	3.826701947	0.000148538	0.003821456	0.691735432
TFEC	-0.32508085	7.576723512	-3.826106731	0.000148885	0.003821456	0.689605596
RPH3AL	0.291891774	10.26278792	3.826031244	0.00014893	0.003821456	0.689335508
RRAGC	-0.144584534	9.858439496	-3.825847636	0.000149037	0.003821456	0.688678586
ARID5B	-0.162862819	9.670258207	-3.824479619	0.00014984	0.00383735	0.68378495
EML2	0.176183432	7.497132127	3.823908749	0.000150177	0.00383735	0.681743332
RRAGB	-0.126102852	7.032489122	-3.823872598	0.000150198	0.00383735	0.681614056
CACNA1A	0.109940914	4.674375894	3.820159094	0.000152404	0.003883123	0.668340417
TMEM63A	0.192340428	8.339321975	3.820082034	0.00015245	0.003883123	0.668065097
PGAM5	0.15706063	6.751496615	3.819936488	0.000152537	0.003883123	0.66754511
MUC15	-0.614802802	6.198951368	-3.817881182	0.000153772	0.003909885	0.660204152
C10orf107	-0.586648777	5.485557968	-3.81625534	0.000154756	0.003930199	0.654399729
MYL10	0.125668811	4.794347848	3.815612461	0.000155146	0.003935421	0.652105224
C5orf4	0.449832173	8.419730394	3.813540106	0.000156411	0.003962795	0.644711216
SNORA5B	0.127637513	3.358058027	3.809195791	0.000159096	0.004024439	0.629223201
ARHGAP32	0.213314926	8.5217098	3.808830507	0.000159323	0.004024439	0.627921671
KDELR3	0.297217844	8.482292501	3.808688726	0.000159412	0.004024439	0.627416526
CACNA1H	0.275052677	5.572157296	3.808369054	0.000159611	0.004024704	0.626277652
C5orf20	-0.445046359	5.508030982	-3.806151404	0.000161003	0.004053367	0.61837942
RGS17	0.530273768	6.537771211	3.805950804	0.000161129	0.004053367	0.617665189
CNTN6	-0.50803179	4.315953431	-3.805547574	0.000161383	0.004054973	0.616229602
SMPD1	-0.17821502	10.23618692	-3.804301912	0.000162172	0.004066505	0.611795681
CD83	-0.317078894	9.806339664	-3.80421851	0.000162225	0.004066505	0.61149886
EGLN3	0.500451218	7.957643634	3.803093106	0.00016294	0.004079634	0.607494245
LOC401220	-0.308185468	3.151361718	-3.802473174	0.000163335	0.004084047	0.605288761
BBC3	0.145027217	5.860022794	3.802163314	0.000163533	0.004084047	0.604186524
OVOL1	0.24747521	5.961266109	3.801915294	0.000163692	0.004084047	0.603304325
BROX	0.2902464	6.401666703	3.801590938	0.0001639	0.00408444	0.602150684
RAPH1	0.231441054	6.929157473	3.800555153	0.000164564	0.00409621	0.598467305
C2orf82	0.14239265	5.086559856	3.798833221	0.000165675	0.004119043	0.592345977
RNF152	0.300292062	4.237456233	3.797830935	0.000166325	0.004126558	0.588784126
GPATCH3	-0.120412502	6.842191067	-3.797769005	0.000166365	0.004126558	0.588564073
PPA1	0.129204137	11.59232548	3.796779792	0.000167009	0.004137705	0.585049597
LFNG	0.206235568	7.081077764	3.796299203	0.000167323	0.004140656	0.583342468
SHROOM1	0.21329148	7.086138231	3.793614158	0.000169085	0.004179415	0.573808476
TGFBRAP1	0.134361972	7.691643172	3.793205522	0.000169355	0.004181228	0.572358056
SPIRE2	0.260638165	6.620881963	3.792691594	0.000169695	0.004184764	0.570534116
INPP5B	-0.176247918	7.039425349	-3.792167196	0.000170043	0.00418848	0.568673255
ZNF266	-0.212950107	9.579764889	-3.791418745	0.00017054	0.004195868	0.566017745
TRAF3IP2-AS1	-0.142492633	6.740573639	-3.788805404	0.000172286	0.004230013	0.556749434
TRMT11	-0.186505132	7.972537002	-3.788747449	0.000172325	0.004230013	0.556543963
NOVA2	0.089584503	4.668585524	3.788175159	0.00017271	0.004234574	0.554515141
LOC100505994	0.349542157	4.578650498	3.786903364	0.000173568	0.004250714	0.550007537
GULP1	0.337549584	6.41466104	3.785783882	0.000174326	0.004264384	0.546040945
KLHL24	-0.170028343	7.78660501	-3.78488384	0.000174939	0.004274445	0.542852675
FSTL4	0.618598192	5.917120855	3.783320469	0.000176007	0.004295611	0.537316343
HIPK2	0.205452463	7.397844724	3.78109774	0.000177536	0.004327969	0.529448722
ZNF559	-0.194513441	8.707827524	-3.780516933	0.000177937	0.004332798	0.527393596
SNRPD3	-0.143268217	10.438897	-3.779895425	0.000178368	0.004338322	0.525194784
ZNF680	-0.24225253	8.333018385	-3.779049882	0.000178956	0.004345945	0.522203908
TREM1	0.458287786	9.836108829	3.778857116	0.00017909	0.004345945	0.521522135
NBPF3	-0.184212358	8.56825335	-3.777244203	0.000180217	0.004368305	0.515818907
F11	-0.579857655	5.063826029	-3.776845095	0.000180497	0.004370111	0.51440802
CDON	-0.340366651	6.88094679	-3.776080662	0.000181034	0.004378134	0.51170606
COL4A4	-0.418998888	7.290579138	-3.774041113	0.000182474	0.004407961	0.504499588
B4GALNT3	0.192652392	5.99066639	3.771823044	0.000184053	0.004441059	0.49666648
C17orf109	0.143200488	7.826252821	3.770798019	0.000184787	0.004449839	0.493048058
TM7SF3	0.248194726	8.359265852	3.770730982	0.000184835	0.004449839	0.492811442
SPRR2C	0.468434851	4.02420094	3.769672867	0.000185596	0.004463104	0.489077239
WNK4	0.213850907	4.623205071	3.768475068	0.00018646	0.004478837	0.48485126
QRFP	0.104608563	5.845232369	3.767949989	0.000186841	0.004481851	0.482999113
MGAT3	0.117737288	4.630043202	3.767720531	0.000187007	0.004481851	0.482189804
SGSH	-0.16852854	11.1533721	-3.766609384	0.000187815	0.004491545	0.478271402
KCNA7	0.150732098	4.422719896	3.766583607	0.000187834	0.004491545	0.478180513
ITGB1	0.135392133	9.506517995	3.764930975	0.000189041	0.0045152	0.472354626
MYLIP	-0.193733553	8.388870361	-3.764650152	0.000189247	0.0045152	0.471364901
ATP8B1	0.277032814	7.119656474	3.763721635	0.00018993	0.004526407	0.468092956
RNF175	-0.324485028	8.507242167	-3.762601081	0.000190756	0.004538929	0.46414531
CPS1	0.748770251	5.523033052	3.762431569	0.000190882	0.004538929	0.463548225
FMO4	-0.279986977	6.362197021	-3.762121266	0.000191111	0.004539318	0.462455285
ACP6	0.235634011	8.818987265	3.761015328	0.000191932	0.004553727	0.458560674
PLA1A	-0.395173817	8.317865021	-3.760515634	0.000192304	0.004557469	0.456801329
PIPOX	-0.348066582	6.662093917	-3.759860726	0.000192792	0.004563961	0.454495832
SEMA3C	0.321417206	8.027823258	3.759223263	0.000193269	0.004570158	0.452252106
CCNC	-0.157866897	8.390697608	-3.757633962	0.000194461	0.004593262	0.446659679
RSBN1	-0.108863272	8.350755605	-3.754911956	0.000196521	0.004635119	0.43708664
TTC30B	-0.256040966	4.812373753	-3.754649045	0.000196721	0.004635119	0.436162351
USP44	-0.387267604	4.582904073	-3.754430586	0.000196887	0.004635119	0.435394381
ZNF805	0.126318059	8.836978662	3.754100918	0.000197138	0.004635905	0.434235548
ZYG11B	-0.149074913	8.139523432	-3.752536385	0.000198335	0.004658891	0.428737284
ZNFX1-AS1	0.154937763	5.010066934	3.746828513	0.000202758	0.004757537	0.408696203
SERPINB5	0.758713763	4.904131627	3.745961539	0.000203437	0.004768233	0.405654646
ZDHHC15	-0.342762101	4.492079953	-3.745232017	0.000204011	0.004776421	0.403095811
MYPOP	0.154106559	6.895563489	3.74393038	0.000205039	0.004794392	0.398531416
ACOT11	0.178625272	5.860772048	3.743689583	0.000205229	0.004794392	0.397687187
RFX2	-0.299453042	7.749483684	-3.742397562	0.000206255	0.004813069	0.393158255
HLA-DOB	-0.399219259	7.501957636	-3.741156403	0.000207245	0.00483087	0.388808988
CCK	0.294006232	4.308513691	3.740339007	0.000207899	0.00484082	0.385945409
CDC40	-0.138686673	7.957907323	-3.739246679	0.000208777	0.004855938	0.382119578
LOC100506088	0.123284635	3.758883049	3.735859407	0.00021152	0.004904328	0.370262456
NEURL3	-0.311083428	4.786250242	-3.735831079	0.000211543	0.004904328	0.370163336
KLF16	0.178707693	8.652503711	3.73566285	0.00021168	0.004904328	0.369574719
PRKACG	0.147550407	3.590370133	3.735541601	0.000211779	0.004904328	0.369150495
RRAD	-0.39108762	6.822482115	-3.733434844	0.000213504	0.004938906	0.361781472
KLHDC3	-0.16743117	8.982433522	-3.733117582	0.000213765	0.004939573	0.360672089
MIDN	0.096418401	7.77997956	3.730680361	0.00021578	0.004980719	0.352152707
AATK-AS1	0.123141496	5.788497144	3.73020866	0.000216172	0.004984361	0.350504463
AHCYL2	0.332414149	9.194599195	3.729074197	0.000217117	0.005000743	0.346541156
UBP1	-0.119777877	9.918713335	-3.728572314	0.000217537	0.005004989	0.344788163
MYH13	0.158468012	5.047796807	3.72771668	0.000218254	0.005016062	0.341800088
CDKN2C	-0.246659613	7.509579512	-3.726793114	0.00021903	0.005028476	0.338575498
HIST3H2BB	0.117304892	4.599307311	3.726074199	0.000219636	0.005033676	0.336065956
ANXA2	0.22460127	8.262503111	3.725963578	0.00021973	0.005033676	0.335679848
B3GALT5	0.346555035	3.438756786	3.723247643	0.000222035	0.005081015	0.326203595
TNS3	-0.171267798	10.3025222	-3.721303037	0.000223699	0.005113606	0.319422588
C14orf129	0.16527151	9.348095757	3.720077404	0.000224754	0.005132213	0.315150409
DGCR5	0.338066112	6.268629411	3.719216583	0.000225498	0.005143679	0.312150638
BLZF1	0.171163596	6.668054294	3.718882244	0.000225788	0.00514477	0.310985716
FREM2	-0.382710248	5.833502257	-3.717716488	0.0002268	0.005162308	0.306924697
VDAC1	0.138056176	9.147940484	3.717330437	0.000227136	0.005164436	0.305580114
TULP4	-0.117268575	7.996296042	-3.714514578	0.000229602	0.005214939	0.295776682
FBRSL1	0.087488974	8.223837239	3.713039039	0.000230905	0.005233984	0.290642366
MGC50722	0.108819506	6.345581628	3.712790903	0.000231124	0.005233984	0.289779135
SLITRK6	0.727054005	6.210251938	3.712729669	0.000231179	0.005233984	0.289566116
LCE3D	0.286924139	3.558609121	3.710152567	0.000233473	0.005280302	0.280604063
KHDC1	-0.247722932	5.306079711	-3.708732759	0.000234746	0.005303455	0.275669075
C22orf25	-0.129424305	7.978274594	-3.708193331	0.000235231	0.005304854	0.273794588
NMNAT3	-0.155824439	6.101896861	-3.708096507	0.000235318	0.005304854	0.273458155
AKR7A3	0.587544617	4.807187677	3.70783339	0.000235555	0.005304854	0.27254395
GPN1	0.156253065	9.016273492	3.705808155	0.000237388	0.005340482	0.265509275
DSP	0.409682759	9.733829427	3.703978157	0.000239056	0.005372323	0.259155857
SPRED2	0.120238836	7.175557326	3.703670699	0.000239337	0.005372971	0.258088705
MEIS3	0.136808814	5.432540282	3.702917203	0.000240028	0.005382798	0.255473763
PDIK1L	-0.205564951	7.855533992	-3.702119134	0.000240762	0.005393566	0.252704679
IER5L	0.260995759	6.092584974	3.700492347	0.000242263	0.005419468	0.247061902
ICAM1	-0.342790378	10.89562973	-3.700088761	0.000242637	0.005419468	0.245662359
CHMP2A	0.104626757	10.84263678	3.699951149	0.000242765	0.005419468	0.245185182
GLCCI1	-0.289312224	7.418706575	-3.699766516	0.000242936	0.005419468	0.244544989
LINC00271	-0.314005282	3.612438303	-3.699407913	0.00024327	0.005421216	0.243301655
C21orf88	0.177128285	2.969113794	3.698072342	0.000244514	0.005443249	0.238672021
ZNF43	-0.373738653	5.79417871	-3.697732251	0.000244832	0.005444629	0.237493375
LOC100127886	0.230301769	2.726590772	3.697064799	0.000245457	0.005450173	0.235180502
LINC00113	-0.266465857	3.515662551	-3.696919165	0.000245593	0.005450173	0.234675899
SLC35F3	0.309382044	4.755001395	3.695499445	0.000246928	0.005468789	0.229757725
APOE	-0.38932935	9.106709351	-3.695480542	0.000246946	0.005468789	0.229692254
KEL	-0.248237782	4.095887918	-3.694305091	0.000248057	0.005482641	0.225621635
AURKAIP1	-0.128443149	11.77624036	-3.694273166	0.000248087	0.005482641	0.225511096
KRTAP6-3	0.087727094	4.946558704	3.693921444	0.00024842	0.00548431	0.224293319
CHKA	-0.197647443	8.129134901	-3.691790629	0.000250448	0.005523349	0.216918065
HAUS5	-0.167277689	8.068915112	-3.691210645	0.000251003	0.005529851	0.214911291
CAPN2	0.11289913	12.3196799	3.690497923	0.000251686	0.005537013	0.212445646
LOC100505547	-0.349851054	3.972310365	-3.690328909	0.000251848	0.005537013	0.211861014
RAB3GAP2	0.114539875	8.949139636	3.684295835	0.000257705	0.005645699	0.191008531
CLIC2	-0.329532821	8.404807442	-3.684294448	0.000257706	0.005645699	0.191003739
IL1R2	0.402933019	7.105594421	3.684219746	0.00025778	0.005645699	0.190745743
LOC440934	0.125446463	5.08230714	3.684145506	0.000257853	0.005645699	0.190489348
TTC14	-0.147621298	7.461539435	-3.682896852	0.000259081	0.005666773	0.186177713
SHF	0.203656739	5.345490514	3.681414355	0.000260547	0.005683037	0.181060391
TMC4	0.294206277	10.15340644	3.681257975	0.000260703	0.005683037	0.180520706
LOC646014	0.16908045	6.139063938	3.68116235	0.000260797	0.005683037	0.180190706
DENND5A	-0.135184961	8.021803174	-3.681065976	0.000260893	0.005683037	0.17985813
RPA2	-0.156531278	9.038509064	-3.679385154	0.000262567	0.005711002	0.174059078
PRPS1	-0.176943767	7.474744947	-3.679238232	0.000262714	0.005711002	0.173552297
ZNF256	-0.292085166	6.675728017	-3.677894478	0.00026406	0.005734405	0.168918136
KCNU1	0.381299638	3.197533018	3.676031594	0.000265936	0.005751604	0.162496299
CRISPLD1	-0.404222567	5.126226666	-3.676031185	0.000265937	0.005751604	0.16249489
TAF5L	0.143293779	8.365498273	3.676028811	0.000265939	0.005751604	0.162486709
STARD7	-0.062140392	12.56057487	-3.675701971	0.00026627	0.005751604	0.161360322
VTI1A	0.158941306	6.714484899	3.675619702	0.000266353	0.005751604	0.161076813
DNAJC10	0.14517182	9.111680069	3.675346298	0.00026663	0.005751604	0.160134677
TINAG	0.553783185	3.886624707	3.675163615	0.000266815	0.005751604	0.159505195
HARS2	0.115615349	9.347986636	3.674967873	0.000267014	0.005751604	0.15883075
MBOAT7	0.191033698	7.867030083	3.673864895	0.000268135	0.005769919	0.155030975
TMEM237	-0.172889387	7.80263942	-3.673331293	0.000268679	0.005775787	0.153193089
CAPN12	0.33851476	8.177856261	3.672953464	0.000269065	0.005778246	0.151891887
CYP2U1	-0.2034781	6.829112127	-3.672222736	0.000269813	0.005788464	0.149375695
MXD1	0.231452194	9.89249978	3.671506945	0.000270547	0.005798374	0.146911392
TMEM53	0.166653841	6.984237234	3.670781126	0.000271294	0.005808526	0.144413023
RASL11A	-0.42997156	5.437663937	-3.670163882	0.00027193	0.005812524	0.142288753
TFDP2	-0.160999296	8.208511842	-3.669912315	0.00027219	0.005812524	0.141423071
LOC729770	0.107047499	5.812969129	3.669805973	0.0002723	0.005812524	0.141057145
EFHD1	-0.368362253	6.515918471	-3.668535563	0.000273616	0.005834764	0.136686431
LOC284661	0.109471677	4.112583608	3.66594831	0.000276315	0.005886413	0.127789645
CDK7	0.146743445	9.742487254	3.665201751	0.000277098	0.005897198	0.12522355
TLR2	-0.26123036	9.057893251	-3.664869394	0.000277447	0.005898735	0.12408132
TNFRSF10C	0.225011955	6.096989182	3.661403716	0.000281116	0.005970759	0.11217642
ACADL	-0.517904442	5.397865309	-3.658068681	0.000284688	0.006040618	0.100730282
PSEN2	0.131153907	5.937103955	3.654980736	0.000288035	0.006105533	0.09014091
LCLAT1	0.120925217	6.960833181	3.653279625	0.000289894	0.006138828	0.084310947
PIGC	0.135575923	9.650509749	3.65245709	0.000290797	0.006151828	0.08149291
CHODL	-0.401623008	3.943324275	-3.651283741	0.00029209	0.006167503	0.077474001
EDDM3B	-0.145139493	2.710346585	-3.651258542	0.000292117	0.006167503	0.077387702
ADCY9	-0.215006175	7.51792135	-3.65075804	0.000292671	0.006173057	0.075673782
HHLA3	-0.236178724	6.780753145	-3.649687903	0.000293856	0.006184455	0.072009945
CLU	-0.237102594	8.921480151	-3.649541452	0.000294019	0.006184455	0.071508619
KRT18P55	0.12356183	5.085915084	3.649484163	0.000294083	0.006184455	0.071312513
LOC339442	0.126707208	3.666695439	3.645544635	0.000298491	0.006267841	0.05783412
C4orf39	-0.369214459	4.356786701	-3.645365905	0.000298692	0.006267841	0.057222952
SNX13	-0.140636146	7.453852951	-3.645153743	0.000298931	0.006267841	0.056497501
GTF2E2	0.163318464	9.336893755	3.644650197	0.0002995	0.006273584	0.054775866
NOTCH3	0.144641979	7.707742973	3.644336475	0.000299855	0.00627484	0.053703358
LEPROTL1	0.12271753	10.31249915	3.643679139	0.0003006	0.006284245	0.051456429
AP1S3	0.282914102	6.346604259	3.642525636	0.000301911	0.006299591	0.04751441
GPHB5	0.105878345	5.093855352	3.642195321	0.000302287	0.006299591	0.046385799
MERTK	-0.136389454	6.310026759	-3.642155057	0.000302333	0.006299591	0.046248233
FNDC4	0.377169791	6.877282297	3.64176374	0.00030278	0.006299591	0.044911328
ACO1	0.171180381	9.628295594	3.641733795	0.000302814	0.006299591	0.044809028
MAP1LC3A	-0.217897001	7.877350488	-3.639713998	0.000305129	0.006341553	0.037910741
C2orf49	0.115335087	8.131125669	3.637978197	0.000307132	0.006370023	0.031985271
FAM151A	0.197941065	6.208476765	3.637882457	0.000307242	0.006370023	0.031658524
C16orf45	0.23675603	7.399375409	3.637726731	0.000307423	0.006370023	0.031127066
LOC390660	0.124510341	5.153042572	3.637491006	0.000307696	0.006370023	0.030322633
EIF2B5	-0.136815247	7.965609185	-3.636751989	0.000308554	0.006381576	0.027800989
ZFPM1	0.124930772	5.551380374	3.636039709	0.000309383	0.006382003	0.025371032
SOLH	0.115831096	7.650317107	3.635946984	0.000309491	0.006382003	0.025054731
MRPL20	-0.102660849	11.17206218	-3.635905597	0.000309539	0.006382003	0.024913558
SUSD3	-0.247797913	7.881812157	-3.635558199	0.000309944	0.006382003	0.023728606
PAQR6	0.177775475	6.443132429	3.635447344	0.000310074	0.006382003	0.023350507
LOC100132815	-0.185730609	5.398818288	-3.635182416	0.000310383	0.006382202	0.022446955
SLC25A36	-0.166207914	9.720597756	-3.634505517	0.000311176	0.006392314	0.020138625
FAM185A	0.099872001	5.813692002	3.63209127	0.000314016	0.006444451	0.011908967
PRCP	-0.168318746	8.201116876	-3.631193199	0.000315079	0.006452899	0.008848944
NKX6-3	0.117758391	5.219368703	3.631177166	0.000315098	0.006452899	0.008794322
BRAP	0.112882572	7.835667111	3.630975394	0.000315338	0.006452899	0.008106921
SPRY4	0.262236123	9.372883896	3.630579925	0.000315807	0.006455499	0.006759728
FBLN5	-0.284023069	10.59296785	-3.630357635	0.000316071	0.006455499	0.006002543
ANO1	0.153392652	7.149912948	3.629781447	0.000316757	0.006463303	0.004040081
AKAP7	-0.167993436	6.61251027	-3.628894692	0.000317815	0.006478682	0.00102042
TMEM184A	0.125835834	6.559202961	3.627859625	0.000319055	0.006497722	-0.00250341
RBPJL	0.096704148	4.384827896	3.626713845	0.000320432	0.00651953	-0.006403058
SERPINB1	0.235839773	10.3179047	3.625583171	0.000321796	0.00653844	-0.010250156
VEGFA	0.208745794	10.41961805	3.625434866	0.000321976	0.00653844	-0.010754674
SOX21	0.609104174	4.537200261	3.624527897	0.000323075	0.006554505	-0.013839685
GPR26	0.107667795	3.227754528	3.623952529	0.000323774	0.006562431	-0.015796398
LOC100129917	0.120695374	4.659032261	3.622347973	0.000325731	0.0065934	-0.021251625
JPH1	-0.302908648	5.602488973	-3.622192169	0.000325921	0.0065934	-0.02178121
C10orf47	0.160653536	6.65502871	3.620841597	0.000327578	0.006614991	-0.026370988
GLB1L	-0.203115182	7.392725864	-3.62081541	0.00032761	0.006614991	-0.026459965
PLP2	0.1785235	11.50841756	3.620160075	0.000328417	0.006624996	-0.028686455
UPK3A	-0.403600138	4.609032894	-3.61973088	0.000328946	0.006629392	-0.030144435
TERF2IP	-0.12315677	9.942876976	-3.618663357	0.000330267	0.00664587	-0.033770113
ZNF747	-0.108133817	11.5192391	-3.618564958	0.000330389	0.00664587	-0.034104262
LOC100422737	-0.599834702	4.281947487	-3.614470424	0.000335501	0.006733455	-0.048001035
LILRP2	0.15067541	4.554235043	3.614251844	0.000335776	0.006733455	-0.048742476
ITIH4	-0.193410638	6.423242207	-3.614029384	0.000336056	0.006733455	-0.049497034
PYDC1	0.131441246	4.472744327	3.613989097	0.000336106	0.006733455	-0.049633677
LIFR	-0.348835083	7.018257898	-3.613730696	0.000336432	0.006733455	-0.050510081
RGAG4	-0.222433062	7.050027145	-3.613564865	0.000336641	0.006733455	-0.051072488
MAP4K4	0.171342987	9.010144253	3.611186557	0.000339654	0.006784564	-0.059135728
RIC3	-0.342694379	3.927256313	-3.610922752	0.00033999	0.006784564	-0.060029805
IGFBP1	0.727737738	4.089829416	3.610794782	0.000340153	0.006784564	-0.060463491
GP9	0.11417059	6.170465517	3.609838007	0.000341374	0.006802539	-0.063705532
COL9A3	-0.391900042	6.128648449	-3.608943959	0.000342518	0.006818961	-0.066734291
LOC100127967	0.113102223	4.607347214	3.608490973	0.000343099	0.00682415	-0.068268596
AP1B1	-0.134486612	9.625271958	-3.608001426	0.000343729	0.006830281	-0.069926533
TBL1XR1	-0.120807649	8.639095068	-3.607580034	0.000344271	0.00683468	-0.071353485
LOC100506021	0.212371481	4.947754611	3.606406543	0.000345786	0.006858358	-0.075326423
C6orf145	-0.176738144	6.715845217	-3.60475749	0.000347926	0.006889286	-0.080907358
KIR3DX1	0.189369235	4.9023533	3.604705773	0.000347993	0.006889286	-0.081082346
DUSP19	-0.219872903	4.922520674	-3.604395511	0.000348397	0.006890874	-0.082132092
CADM1	-0.350475228	9.656929241	-3.602612933	0.000350726	0.006930263	-0.088161646
MAST2	0.096598902	7.496930412	3.602261396	0.000351188	0.006930263	-0.089350386
IRAK1BP1	-0.214330809	5.773310599	-3.602059467	0.000351453	0.006930263	-0.09003317
NCF4	-0.248793056	10.01366941	-3.601878276	0.000351691	0.006930263	-0.090645801
PPIL2	-0.128092567	7.391469664	-3.6015651	0.000352103	0.006931961	-0.091704623
EVX1	0.132672097	4.688646129	3.600229842	0.000353864	0.006960193	-0.096218047
NMNAT2	0.65995594	5.662226246	3.599692484	0.000354575	0.006967739	-0.098033973
KCNJ9	0.090438628	3.614496312	3.599017794	0.000355469	0.006978876	-0.100313632
CDH17	0.748396548	5.48104159	3.598002726	0.00035682	0.006998924	-0.103742612
SPTLC1	0.111568216	6.758925024	3.596780114	0.000358452	0.00702447	-0.107871484
IDO2	-0.352841021	4.183137805	-3.596267804	0.000359138	0.007031441	-0.109601211
SIGLEC8	-0.387343374	6.122160544	-3.595968193	0.00035954	0.007032839	-0.110612688
FIG4	-0.160309718	9.167352157	-3.595669926	0.00035994	0.007034207	-0.111619549
PPHLN1	0.112533525	8.263449813	3.594277003	0.000361816	0.007064375	-0.116320597
WIF1	-0.799552743	6.798920538	-3.592700607	0.00036395	0.007099523	-0.121638795
LOC100507675	0.131730609	4.20185631	3.591260578	0.000365909	0.007131211	-0.126495019
FGFR3	-0.512341168	9.962989919	-3.590324282	0.000367189	0.007148893	-0.129651515
FOXJ3	-0.111543818	10.15052965	-3.589857193	0.000367828	0.007148893	-0.131225905
LSP1	-0.267835385	9.517612033	-3.589656666	0.000368103	0.007148893	-0.131901751
YJEFN3	0.107726098	6.298858908	3.589615296	0.00036816	0.007148893	-0.132041176
KIAA1671	-0.184721861	10.75807154	-3.589314477	0.000368573	0.007150387	-0.133054962
DNALI1	-0.398086891	8.303457442	-3.588787676	0.000369297	0.007154854	-0.134830135
INPP5F	0.139732355	7.741668894	3.588654708	0.00036948	0.007154854	-0.135278159
PAX7	0.523645696	4.166225561	3.588413968	0.000369812	0.007154854	-0.136089275
MPP1	-0.227018245	9.557212906	-3.587905505	0.000370513	0.007161909	-0.137802255
C1orf101	-0.299813274	4.154209437	-3.587490793	0.000371086	0.007166472	-0.139199222
LEPREL4	0.146977697	6.654604842	3.586854561	0.000371966	0.007172056	-0.141342089
THAP7	-0.164396196	7.328979722	-3.586794874	0.000372049	0.007172056	-0.141543101
ANGPTL4	0.526272685	8.407056022	3.586521472	0.000372428	0.007172865	-0.142463809
RUNDC1	0.119833821	8.692218152	3.586046878	0.000373087	0.007179056	-0.144061897
TBL1X	0.226194922	7.917841781	3.585687499	0.000373587	0.00718168	-0.145271893
SLC13A3	-0.28622074	4.388183186	-3.585463528	0.000373898	0.00718168	-0.146025926
NCBP1	0.133412272	8.309006613	3.583495998	0.000376647	0.007222591	-0.152648001
TMED5	-0.129939156	8.503458179	-3.583453009	0.000376707	0.007222591	-0.152792648
PCYOX1L	-0.189398993	9.013728842	-3.58262354	0.000377871	0.007236229	-0.155583319
ZNF704	-0.229087107	5.724508418	-3.582462256	0.000378098	0.007236229	-0.156125872
WNT11	-0.294581623	6.18567668	-3.581405776	0.000379587	0.007258198	-0.159679267
PVRL2	0.178356904	9.363863655	3.580249217	0.000381223	0.007282942	-0.163568139
COX6A1	0.117298116	7.525419781	3.578157511	0.0003842	0.007333217	-0.170598389
DSC2	0.26566916	6.991817267	3.576564937	0.00038648	0.00736673	-0.175948459
PLCE1	-0.267428999	6.884203801	-3.576279293	0.000386891	0.00736673	-0.17690781
RAET1G	0.318391392	5.436572973	3.575981558	0.000387319	0.00736673	-0.177907692
SCML1	-0.236802828	5.810664948	-3.575779461	0.00038761	0.00736673	-0.178586347
C9orf86	0.119300281	7.452689557	3.575726327	0.000387686	0.00736673	-0.178764771
EMD	-0.124917075	9.985780211	-3.574993536	0.000388743	0.00738022	-0.181225199
TREX1	-0.143954914	8.192208169	-3.574457837	0.000389517	0.007383326	-0.183023569
PRR12	0.103280458	6.609220785	3.57440029	0.0003896	0.007383326	-0.183216743
LACE1	-0.190009449	6.812245305	-3.572175706	0.000392831	0.007437936	-0.19068196
ZMYM5	0.153195136	5.921358976	3.570757655	0.000394904	0.007468665	-0.195438345
C14orf34	0.217412745	3.113396306	3.57058567	0.000395156	0.007468665	-0.196015092
CMAS	0.152557709	9.82372849	3.569280405	0.000397074	0.00749826	-0.200391401
TCF7L2	0.185436219	8.246513926	3.568513656	0.000398205	0.007512947	-0.202961465
S100PBP	-0.120926769	7.650608209	-3.56823023	0.000398624	0.007514187	-0.203911346
LOC390937	0.118116479	5.220263026	3.563666691	0.000405424	0.007635602	-0.219195952
LINC00511	0.497494009	5.529431872	3.560853255	0.00040967	0.00770875	-0.228609773
INCA1	-0.187823653	5.309094884	-3.560169177	0.000410709	0.007721468	-0.230897653
GPR158	-0.588630561	4.064021316	-3.559727635	0.00041138	0.007727271	-0.232374161
ADRB1	-0.338267636	6.083688341	-3.559380193	0.00041191	0.007730391	-0.233535878
CXCR2P1	-0.629768451	6.149316018	-3.558355757	0.000413474	0.007752913	-0.236960588
KRTCAP3	0.311838666	9.662109066	3.556743247	0.000415948	0.007792432	-0.24234936
C16orf80	-0.105922443	9.830822513	-3.5553571	0.000418085	0.007824947	-0.246979821
PRRX2	0.23662075	6.423088826	3.55514147	0.000418419	0.007824947	-0.247699985
OSBPL5	0.208279594	8.323174419	3.55489931	0.000418794	0.00782508	-0.248508704
KATNAL2	-0.223651683	4.92610667	-3.554435779	0.000419512	0.007831624	-0.250056576
CCP110	-0.153373547	6.261508987	-3.553484809	0.000420989	0.007852312	-0.253231554
KIAA1609	0.193562477	7.25721882	3.553114419	0.000421566	0.007856182	-0.25446795
EPB49	0.263436577	7.460518558	3.552377969	0.000422714	0.007870697	-0.256925925
IGSF22	0.181007305	5.828371695	3.550772687	0.000425228	0.007910588	-0.26228205
LOC100128640	-0.27013933	4.696677422	-3.549794457	0.000426767	0.007932283	-0.265544859
KTI12	-0.121069714	8.193716435	-3.547520735	0.000430365	0.007992163	-0.273125402
DNM1L	0.123722321	9.32312594	3.5468003	0.00043151	0.007997878	-0.27552636
NCDN	-0.167884799	8.175148517	-3.546712155	0.000431651	0.007997878	-0.275820087
AGR2	0.542884538	9.819397101	3.546618534	0.0004318	0.007997878	-0.276132053
CCDC68	0.398737972	6.486412517	3.544954613	0.000434458	0.008040125	-0.281675297
ELAVL3	0.137727855	4.171613959	3.543922665	0.000436115	0.00806377	-0.285111934
LOC100507145	0.163746994	5.007424084	3.543132832	0.000437387	0.008080267	-0.287741632
RASD1	0.522891056	8.747016704	3.542049398	0.000439137	0.008105567	-0.291347957
SYTL4	0.193259078	6.638595468	3.540878686	0.000441036	0.00813356	-0.295243628
CD48	-0.353910005	9.339651416	-3.539040742	0.000444032	0.00818173	-0.301357132
ATAD3B	0.098535282	5.35211251	3.534981209	0.000450718	0.008297741	-0.314849641
CPNE1	-0.176851298	8.913959669	-3.534676094	0.000451225	0.008299882	-0.31586315
GPR87	0.713449316	6.33602075	3.53074899	0.000457789	0.008413357	-0.328900553
EEF1DP3	0.219431473	6.522259695	3.530319731	0.000458512	0.008419372	-0.3303248
C5orf38	-0.226454578	4.828745295	-3.529205879	0.000460393	0.008444249	-0.334019709
ACTN2	-0.309584629	3.935089164	-3.529047825	0.00046066	0.008444249	-0.334543924
RNF185	-0.096524654	7.318716214	-3.527601291	0.000463115	0.008481941	-0.339340574
ZMAT1	-0.341125392	8.34279998	-3.524920524	0.000467697	0.008558488	-0.348224988
LONRF3	0.299665824	6.396023794	3.524361163	0.000468658	0.008568711	-0.35007798
ZNF695	-0.21246845	2.713732343	-3.522626826	0.00047165	0.008608861	-0.355821546
GLCE	0.184950878	9.397924261	3.522619567	0.000471663	0.008608861	-0.35584558
ARNTL2	0.377236742	6.906148714	3.522159032	0.000472461	0.00861603	-0.357370273
PTPDC1	0.14194771	7.11191175	3.521153482	0.000474207	0.008640466	-0.360698692
SDK2	-0.22282263	5.595371387	-3.520650929	0.000475081	0.008646105	-0.362361831
TBCCD1	-0.140224437	9.037723063	-3.520509098	0.000475329	0.008646105	-0.362831161
TMED4	-0.118127502	9.723841504	-3.520043966	0.00047614	0.008647551	-0.364370201
PCK1	0.383752498	4.033300112	3.519860293	0.000476461	0.008647551	-0.364977891
ARL8A	0.123891524	6.600171873	3.51976517	0.000476627	0.008647551	-0.365292596
CD109	0.301732813	6.16783866	3.51841006	0.000479001	0.008678571	-0.369774988
BLCAP	-0.086031704	12.18331094	-3.518275471	0.000479237	0.008678571	-0.370220089
APBB1	-0.184697157	5.85275831	-3.518091651	0.00047956	0.008678571	-0.370827975
VAV3	-0.230019026	5.406218844	-3.516901886	0.000481656	0.008709087	-0.374761768
HINT3	-0.165738828	6.763222959	-3.516166478	0.000482955	0.00871416	-0.377192663
DIP2B	0.164794866	6.175516946	3.516092965	0.000483085	0.00871416	-0.377435633
TMEM120A	0.148064815	8.624465124	3.51604815	0.000483165	0.00871416	-0.377583752
RAD23B	0.080267336	9.756051952	3.514120506	0.000486588	0.008768471	-0.383953107
UBQLN1	0.087897518	9.962149088	3.513444848	0.000487793	0.008782754	-0.386184848
TP73-AS1	-0.11514161	7.80448872	-3.512240493	0.000489949	0.008807761	-0.390161908
RBMXL3	0.130527003	4.92274325	3.512206304	0.00049001	0.008807761	-0.390274786
ZNF581	0.15712042	9.088176113	3.511948711	0.000490472	0.008808629	-0.391125245
C10orf11	-0.177891247	6.732226829	-3.511286712	0.000491662	0.008818378	-0.393310597
MLPH	0.363175375	10.65339315	3.511185664	0.000491844	0.008818378	-0.393644136
OR13C9	0.110594099	2.850849699	3.510284062	0.000493469	0.008840069	-0.396619749
KLF7	0.177237643	8.215461744	3.509336573	0.000495182	0.008863301	-0.399746024
EIF2C1	-0.110844179	7.978525702	-3.509059641	0.000495684	0.008864827	-0.400659622
MGC34796	0.117436285	3.733732222	3.508490086	0.000496717	0.008875853	-0.402538366
LIG1	-0.163355828	8.487025648	-3.507459231	0.000498593	0.008897912	-0.405938036
NELF	0.158208818	6.461075663	3.507242907	0.000498988	0.008897912	-0.406651333
ATP1B1	0.231839642	10.91181372	3.506999889	0.000499431	0.008897912	-0.4074526
RP11-165H20.1	-0.2477474	3.195966182	-3.506894161	0.000499624	0.008897912	-0.407801185
PCK2	-0.154651027	8.159121528	-3.506323316	0.000500668	0.008909043	-0.409683087
C3orf39	-0.158259317	8.357888757	-3.505983448	0.00050129	0.008912664	-0.410803395
UNC5CL	0.42446861	6.364992467	3.504679998	0.000503684	0.008947742	-0.415098996
STARD9	-0.160440593	5.48373241	-3.504393959	0.00050421	0.008949628	-0.416041455
PRRT3	-0.164846653	5.184203171	-3.504070919	0.000504806	0.008952729	-0.41710574
N4BP2L1	-0.218067646	9.241522156	-3.503492596	0.000505873	0.008964192	-0.419010843
GPAT2	-0.36237469	8.032526982	-3.502789373	0.000507174	0.008979768	-0.421326994
ITGB3	0.293598942	4.862473621	3.501502515	0.000509563	0.009010766	-0.425564277
CNGA3	0.318770758	4.140232931	3.501390317	0.000509772	0.009010766	-0.425933647
ARHGAP21	0.130669829	9.386346085	3.501035245	0.000510433	0.009014966	-0.42710251
KRTAP10-9	0.09967865	6.199578979	3.500497328	0.000511436	0.009025195	-0.428873069
GPC3	-0.453367665	8.763406352	-3.499652397	0.000513016	0.009039807	-0.431653651
JUP	0.213116037	10.38037549	3.499600066	0.000513114	0.009039807	-0.431825848
VGF	0.199483749	5.41354125	3.49914464	0.000513967	0.009047353	-0.433324322
CYP11A1	-0.328065324	4.300678134	-3.497915187	0.000516278	0.00907581	-0.437368643
SLC6A16	-0.265453554	5.287845074	-3.49776179	0.000516567	0.00907581	-0.437873152
LOC100507288	-0.195099615	3.040327721	-3.49760452	0.000516863	0.00907581	-0.438390377
FAM167A	0.239211732	6.216733833	3.497008502	0.000517988	0.009088063	-0.440350345
CRIPT	0.153119134	7.727296856	3.496505177	0.00051894	0.00909726	-0.442005255
GGT6	-0.66425044	7.310351707	-3.496272906	0.000519379	0.009097474	-0.442768875
IVNS1ABP	0.115793147	8.814024848	3.492136076	0.000527269	0.009228083	-0.456361195
CHUK	0.126741927	7.954571132	3.49181004	0.000527896	0.009231458	-0.4574318
KCTD3	0.210127721	8.719887677	3.491497502	0.000528497	0.009234385	-0.458457994
ENTPD7	0.168679985	6.50135067	3.489196982	0.000532943	0.009304426	-0.466008898
KRT8	0.268749117	10.82061192	3.48808102	0.000535112	0.009334639	-0.46967008
TCEAL4	-0.116737896	8.44409601	-3.487614585	0.000536021	0.00934284	-0.471200006
MKI67IP	0.133557139	8.811119641	3.48695679	0.000537306	0.009354248	-0.473357271
PPM1M	-0.17865501	8.587739904	-3.486829382	0.000537555	0.009354248	-0.473775065
LAMA3	0.468444647	8.679433122	3.486462984	0.000538272	0.009357347	-0.474976473
PLA2G1B	-0.758821293	7.276776668	-3.486003068	0.000539173	0.009357347	-0.476484357
ATP2C1	-0.125391583	9.243894956	-3.485815866	0.000539541	0.009357347	-0.477098066
GLRX2	0.147159161	9.152413636	3.485815828	0.000539541	0.009357347	-0.47709819
HLA-DMB	-0.229794737	11.62657564	-3.485616786	0.000539931	0.009357347	-0.477750678
DLX6	-0.57384177	5.111157758	-3.485209929	0.000540731	0.009362494	-0.479084303
MYH16	0.18812904	3.320306793	3.48501813	0.000541108	0.009362494	-0.479712948
FICD	0.194929058	6.716480085	3.484175603	0.000542769	0.009383593	-0.482474036
ARX	0.108863537	5.394526894	3.482919243	0.000545253	0.009418899	-0.486590146
MCM3AP-AS1	0.300757171	5.551977792	3.482144282	0.000546791	0.009437805	-0.489128386
FLJ31104	-0.16207086	4.387882483	-3.481688347	0.000547698	0.009445795	-0.490621469
UHMK1	0.134491778	8.252045067	3.480605474	0.000549857	0.009472278	-0.494166888
ATG9B	0.350127111	5.192866039	3.480472043	0.000550124	0.009472278	-0.494603681
C3orf15	-0.37782694	5.487161087	-3.479747576	0.000551573	0.009489561	-0.496974978
DHX37	0.091471195	7.625155259	3.478472185	0.000554134	0.009525915	-0.501148409
KIAA0319L	-0.156558109	8.577044923	-3.477873605	0.00055534	0.009534272	-0.503106629
PKIB	0.379983556	6.764293792	3.477657706	0.000555775	0.009534272	-0.503812851
RIBC1	-0.187106835	4.812432402	-3.477564021	0.000555964	0.009534272	-0.504119291
APOBEC3C	-0.223301212	9.307342981	-3.47724192	0.000556615	0.009537741	-0.505172805
NR2F6	0.096471842	7.109766984	3.474287734	0.000562614	0.009630226	-0.514830932
LOC100505669	-0.140621872	4.629795681	-3.474139123	0.000562917	0.009630226	-0.515316579
MYOZ1	-0.300784881	5.05218708	-3.473741242	0.00056373	0.009636388	-0.516616728
FUT2	0.43035614	7.650255726	3.473339854	0.000564551	0.009642541	-0.517928195
LINC00473	0.613115155	5.003544619	3.473053781	0.000565137	0.009642541	-0.518862801
SLC6A7	0.113254293	6.716503689	3.472901615	0.000565449	0.009642541	-0.519359899
SF3B5	-0.113462241	10.24107281	-3.470829735	0.000569713	0.009702903	-0.526126319
PITPNM1	0.153524756	7.197730525	3.470738555	0.000569901	0.009702903	-0.526424009
OSBPL11	-0.119500603	6.496812635	-3.469850477	0.000571738	0.0097264	-0.529323086
QPRT	-0.39060969	8.28744188	-3.469362695	0.000572749	0.009735824	-0.530915122
PLA2G2E	0.111001776	4.332198122	3.468611532	0.00057431	0.009754564	-0.533366377
LOC100505683	-0.23132598	5.158858262	-3.46817526	0.000575218	0.0097622	-0.534789823
C1orf183	-0.179701297	4.763190307	-3.467217077	0.000577218	0.009788332	-0.537915538
C19orf76	0.129988427	5.678895029	3.466479374	0.000578762	0.009804177	-0.540321463
RFX5	-0.130606509	9.612048681	-3.46613838	0.000579477	0.009804177	-0.541433411
C6orf225	-0.235728463	6.063791665	-3.466110973	0.000579535	0.009804177	-0.541522776
C20orf132	-0.151866887	4.420396794	-3.464866097	0.000582152	0.009840635	-0.545581278
NFE4	0.304457942	3.604964829	3.464220883	0.000583513	0.009855812	-0.547684241
HLA-DOA	-0.250027218	7.226808651	-3.463928134	0.000584131	0.009858434	-0.548638282
HMBOX1	0.167743499	7.055417659	3.46271506	0.000586701	0.009893951	-0.552590766
PLAGL2	-0.177869363	7.798257199	-3.460925545	0.00059051	0.009942513	-0.558419042
ANK1	0.292046311	4.713023031	3.46092343	0.000590515	0.009942513	-0.55842593
FAM188B2	0.131209538	3.63768045	3.460463135	0.000591498	0.009951202	-0.559924603
RAB30	-0.238288287	7.336876707	-3.46019205	0.000592078	0.009953091	-0.560807142
LINGO4	0.269571585	4.345781763	3.459231845	0.000594137	0.009973394	-0.563932635
C11orf93	-0.416735684	7.359640596	-3.459191659	0.000594223	0.009973394	-0.564063425
ZNF154	-0.193889323	6.220054711	-3.458326856	0.000596084	0.00999673	-0.566877649
PRSS57	0.128715138	5.343284723	3.45656864	0.000599882	0.01004538	-0.572597148
ZNF204P	-0.374461229	7.318449092	-3.456547271	0.000599928	0.01004538	-0.572666644
CHMP7	0.139757206	9.814047849	3.455792781	0.000601566	0.010064873	-0.575120155
C10orf54	-0.217731144	7.90703386	-3.454381932	0.000604638	0.010098738	-0.579706702
MPV17	-0.101183666	10.6328339	-3.454313266	0.000604788	0.010098738	-0.579929885
BCAR3	0.243293349	7.79571704	3.454210111	0.000605013	0.010098738	-0.580265156
ACTL9	0.114629106	5.030242995	3.452258572	0.00060929	0.010162151	-0.586606222
LOC100134361	-0.258169298	6.394038584	-3.451044018	0.000611966	0.010198787	-0.590550917
ASTE1	-0.134507615	7.432558686	-3.450738804	0.00061264	0.010202033	-0.591542002
PBX4	-0.174428076	5.614992381	-3.4501164	0.000614017	0.010216967	-0.593562804
LOC729603	-0.181734637	3.829239584	-3.449545231	0.000615283	0.010230036	-0.595416953
SOX2-OT	-0.241669712	3.862850624	-3.448896601	0.000616723	0.010245986	-0.597522206
USP50	-0.13343588	2.968695921	-3.44742085	0.000620013	0.010286049	-0.602310644
ABCB7	-0.103625806	9.365984835	-3.44738129	0.000620102	0.010286049	-0.60243898
ARRB2	-0.168387518	9.037657715	-3.445955479	0.000623296	0.010330983	-0.607063484
EBF3	-0.278986321	4.494794104	-3.445524405	0.000624265	0.010338988	-0.608461283
SLC27A6	-0.254777898	3.176015033	-3.444471403	0.000626637	0.01037021	-0.611875045
TXNDC3	-0.28276191	5.160514941	-3.443893782	0.000627942	0.010383731	-0.613747236
C15orf29	0.172516166	7.333176673	3.443539132	0.000628744	0.010385627	-0.614896584
DOCK10	-0.214943012	10.00591077	-3.44341187	0.000629033	0.010385627	-0.615308987
KLF3	0.130745292	6.364674626	3.44299371	0.00062998	0.010393213	-0.616663965
SLC39A14	0.24097241	10.06794752	3.442569149	0.000630944	0.010401049	-0.618039526
XIAP	0.125594763	6.725354478	3.441326256	0.000633773	0.0104396	-0.622065528
KCNS3	0.286599169	10.05413959	3.440574185	0.000635491	0.010459797	-0.624500983
MYO1E	0.167897261	9.05749336	3.439870853	0.000637101	0.010478196	-0.626778146
PLA2G4D	0.421077492	5.563996449	3.438568651	0.000640093	0.010519265	-0.630993102
TPSG1	0.117884765	5.878984451	3.437951283	0.000641515	0.010534512	-0.632990863
LOC645722	0.117425357	5.994033387	3.43621129	0.000645541	0.010592449	-0.638619541
MIR595	0.161078385	4.352400596	3.435608443	0.000646941	0.010603392	-0.640569053
RPSAP52	0.22446122	3.690860037	3.435495334	0.000647204	0.010603392	-0.640934796
STX18	0.115453552	8.539529769	3.435070119	0.000648194	0.010608676	-0.642309633
RBM44	-0.239997858	3.529234763	-3.434928597	0.000648524	0.010608676	-0.642767181
PIK3CD	-0.124941789	7.199819333	-3.434533963	0.000649444	0.010610275	-0.644042949
COBLL1	-0.226160996	7.506025635	-3.434459179	0.000649619	0.010610275	-0.644284694
WDR43	0.119535727	9.490446862	3.434160641	0.000650316	0.010611034	-0.645249695
CYLD	-0.123772295	7.531172114	-3.434012374	0.000650663	0.010611034	-0.645728925
NGEF	0.294059925	5.704195473	3.432613727	0.00065394	0.010656313	-0.650248695
LOC100507297	-0.230972076	7.406362961	-3.431931974	0.000655543	0.010666645	-0.652451166
PDE4D	0.232939936	6.245963713	3.43191778	0.000655576	0.010666645	-0.652497018
COMMD7	-0.104921887	10.03516945	-3.431621468	0.000656274	0.010669843	-0.65345415
SLC9A4	0.171002421	2.363400554	3.431185795	0.000657301	0.01067077	-0.6548613
GALNT6	0.36715294	7.291155515	3.431172054	0.000657334	0.01067077	-0.654905678
SLC30A6	0.128064771	7.737108826	3.430565165	0.000658768	0.010685893	-0.656865535
PDE6B	-0.231649593	6.996944524	-3.430235705	0.000659547	0.01069039	-0.657929343
WDR60	0.154645021	7.892101668	3.42988523	0.000660377	0.010695701	-0.659060896
PDE10A	0.366651228	4.921987375	3.428490118	0.000663692	0.010740768	-0.663564114
CCDC101	-0.119237129	8.929951774	-3.42825056	0.000664262	0.010740768	-0.664337199
LOC255512	-0.233366885	6.64489794	-3.428077944	0.000664674	0.010740768	-0.664894219
ZSCAN22	0.131102641	6.980096516	3.427357472	0.000666394	0.010760393	-0.667218855
PANK4	-0.106258147	8.188575067	-3.425229517	0.000671499	0.01082775	-0.674082099
IGFL2	0.237454542	5.114970021	3.425194519	0.000671583	0.01082775	-0.674194941
SMC1A	-0.122797567	7.817271643	-3.424288247	0.000673768	0.01085476	-0.677116667
SLC16A9	0.632119815	7.686560043	3.422463991	0.000678187	0.010917689	-0.682995654
THG1L	0.144503334	8.008602027	3.421137581	0.000681417	0.010961395	-0.68726838
PPIH	-0.155333579	8.680842556	-3.420421011	0.000683168	0.010981261	-0.689575995
LOC100506548	0.20916033	7.951908339	3.419996171	0.000684208	0.010989679	-0.690943918
HEY1	0.266166216	9.776655222	3.419403498	0.000685662	0.011004718	-0.692851969
RNF126P1	0.102739741	5.441250294	3.418968086	0.000686731	0.011011622	-0.694253537
LOC158435	0.141407515	3.562063623	3.418807295	0.000687127	0.011011622	-0.694771069
HHLA1	0.084419522	3.725889481	3.417658526	0.000689958	0.01104867	-0.698467914
FLJ26332	-0.204553863	4.236230108	-3.415757139	0.000694667	0.011115724	-0.704584169
CYBASC3	-0.13747281	10.21074677	-3.41344492	0.000700435	0.011199594	-0.712017619
DYNLT3	0.133404704	10.70121159	3.413059205	0.000701402	0.011206627	-0.713257173
RGS9BP	-0.219814842	3.524678793	-3.412644171	0.000702443	0.011214845	-0.714590798
HKDC1	0.492979368	7.527488617	3.41234873	0.000703185	0.011216786	-0.715540044
SMOC1	0.621780276	6.472809213	3.412176288	0.000703619	0.011216786	-0.716094063
POGZ	0.154365178	8.601058361	3.411849286	0.000704441	0.011221496	-0.717144572
CNIH3	0.263477138	6.137513646	3.408642162	0.000712558	0.011342305	-0.727442554
INE2	-0.22278346	6.746688604	-3.408162872	0.000713779	0.01135324	-0.728980754
NDUFS4	0.114451833	10.75851418	3.407923039	0.00071439	0.01135448	-0.729750382
LOC100507096	0.122295952	3.803332344	3.407597845	0.00071522	0.011359186	-0.730793848
CEACAM5	0.834119373	9.985146257	3.406450866	0.000718154	0.011397281	-0.734473472
GCDH	-0.128083668	8.175467781	-3.405062562	0.000721721	0.011434148	-0.738925719
HIST1H1T	0.125383997	3.454732092	3.405010858	0.000721854	0.011434148	-0.739091499
PEBP1	-0.100576461	11.9557877	-3.404822689	0.000722338	0.011434148	-0.73969481
MAP3K3	-0.113267306	7.678557063	-3.404619545	0.000722862	0.011434148	-0.7403461
PITX2	0.815516252	5.757034333	3.403967446	0.000724546	0.011434148	-0.74243651
COL21A1	-0.464444586	7.468385012	-3.403602691	0.000725489	0.011434148	-0.743605627
C9orf167	0.134911305	5.840149533	3.403561982	0.000725594	0.011434148	-0.743736099
VSTM4	0.195451565	6.166208989	3.40333992	0.000726169	0.011434148	-0.74444779
ZC3H11A	0.106645093	11.27686155	3.403265138	0.000726363	0.011434148	-0.744687448
C1orf65	0.146653787	3.689650523	3.403250952	0.000726399	0.011434148	-0.744732911
FBXO32	0.29281982	8.200327225	3.403120964	0.000726736	0.011434148	-0.745149479
TCHP	0.095955525	6.211849938	3.403048395	0.000726924	0.011434148	-0.745382035
IL13RA2	-0.558226256	5.46397331	-3.402706103	0.000727812	0.011439657	-0.746478875
ARHGAP31	-0.244830963	8.082033662	-3.401355899	0.000731324	0.011486373	-0.750804448
HERPUD2	-0.096552963	7.649128385	-3.39842139	0.000739011	0.01159855	-0.760199969
EHBP1L1	0.089618966	5.545143978	3.39768316	0.000740957	0.011620517	-0.762562375
NCOR2	0.069651592	7.070385219	3.39740553	0.00074169	0.011623446	-0.763450692
C9orf3	0.175949175	6.455294587	3.397064894	0.00074259	0.011623709	-0.764540511
EEF2K	-0.150153531	9.402930777	-3.39698591	0.000742799	0.011623709	-0.764793195
FLJ16779	0.239655311	4.855138018	3.395947079	0.000745551	0.011650573	-0.768116086
AMH	0.149329903	4.824197064	3.395795756	0.000745953	0.011650573	-0.768600039
CACNG8	0.101033523	4.372102876	3.395588994	0.000746502	0.011650573	-0.769261261
LOC100289673	0.141154129	4.368044843	3.395355906	0.000747122	0.011650573	-0.77000663
SPINK13	0.683640865	5.030548242	3.395306648	0.000747253	0.011650573	-0.770164139
IGLL3P	0.108216315	6.605840152	3.394833844	0.000748511	0.011661651	-0.7716759
PPAPDC1A	0.577839076	5.242115801	3.394119906	0.000750415	0.011672303	-0.773958294
ZFP92	0.107221281	5.745743098	3.393816352	0.000751226	0.011672303	-0.774928589
HLA-DPB1	-0.346581405	8.237090536	-3.393729311	0.000751459	0.011672303	-0.775206796
HLA-F	-0.232219772	9.459931627	-3.393615227	0.000751764	0.011672303	-0.775571431
C9orf30	0.132314434	8.950388977	3.393407016	0.000752321	0.011672303	-0.776236883
LANCL3	-0.378660246	3.785022672	-3.393345548	0.000752486	0.011672303	-0.77643333
INSL4	0.693815199	4.148856428	3.392684487	0.000754257	0.011678219	-0.778545817
IRF6	0.280430918	7.549633271	3.392635245	0.000754389	0.011678219	-0.778703158
LOC554206	-0.213698642	5.673993564	-3.392447275	0.000754894	0.011678219	-0.779303755
ANKRD44	-0.210143165	7.010200084	-3.392384698	0.000755062	0.011678219	-0.779503693
CBFA2T2	-0.131734589	6.925995064	-3.391652848	0.00075703	0.011695574	-0.781841745
ATP6V0D1	-0.134618454	10.13154198	-3.391456205	0.000757559	0.011695574	-0.782469881
PPIL6	-0.380965153	6.800215527	-3.391354739	0.000757833	0.011695574	-0.78279398
TMEM218	-0.116818321	9.484036362	-3.391053445	0.000758645	0.011699627	-0.783756309
SUSD2	-0.471175232	8.362018325	-3.390072961	0.000761294	0.011731979	-0.786887399
EIF3A	0.07590813	10.74490329	3.389488895	0.000762876	0.011747855	-0.788752157
RTN4RL1	-0.229819713	5.885158225	-3.389087326	0.000763966	0.011756127	-0.790034075
GPATCH4	0.160876659	9.0713608	3.387883294	0.000767242	0.011796191	-0.793876812
ST7-AS1	-0.223493642	6.480893807	-3.387723198	0.000767678	0.011796191	-0.794387671
SLC26A9	0.633115789	7.976707531	3.385795425	0.000772953	0.011868671	-0.800537301
PISD	-0.100022832	7.823991186	-3.385201188	0.000774585	0.011876705	-0.802432261
FAM98A	0.112864176	10.40655038	3.385198764	0.000774592	0.011876705	-0.802439988
SGSM1	-0.235429959	5.758661517	-3.384615237	0.000776198	0.011892767	-0.804300485
SLC30A3	-0.271581186	4.946459177	-3.38227216	0.00078268	0.011975364	-0.81176801
ULK2	-0.149210458	6.248377663	-3.382259684	0.000782715	0.011975364	-0.811807757
SYNGR1	-0.20428812	5.576232356	-3.381949055	0.000783578	0.011979957	-0.81279738
LOC100507588	0.224218362	5.502732584	3.381121561	0.000785881	0.01200655	-0.815433239
HOXD9	-0.357136812	6.46751289	-3.380423888	0.000787828	0.012021656	-0.8176551
VPS4B	0.103387729	10.50736724	3.38036251	0.000788	0.012021656	-0.81785055
CAPZB	-0.093986264	9.477561366	-3.379928233	0.000789214	0.01203156	-0.819233335
DDX19A	-0.108551818	8.752025047	-3.379246167	0.000791125	0.012052059	-0.82140477
HPGD	0.639106637	7.589589258	3.378590318	0.000792967	0.012071473	-0.82349235
FBXO6	-0.181716768	8.024974125	-3.378091772	0.000794369	0.01208418	-0.825078974
PPP2R2A	0.147143598	9.443247607	3.376980112	0.000797505	0.012123216	-0.828616034
BMF	-0.225840107	7.774299736	-3.374961679	0.000803228	0.012201499	-0.835035429
PRSS55	0.119217948	3.432235524	3.37222291	0.000811055	0.012311601	-0.84373995
RPS6KA1	-0.143926149	10.18653652	-3.371450738	0.000813274	0.012336493	-0.846192904
DENND1C	-0.203822961	7.36537675	-3.37080677	0.000815129	0.012355828	-0.848238186
ADAMTS3	-0.289112327	5.825344434	-3.370435107	0.000816202	0.012362569	-0.849418439
SPRR2A	0.42835407	3.861524925	3.370250252	0.000816736	0.012362569	-0.850005422
EPS8L3	0.661061896	4.782354357	3.369725241	0.000818254	0.012376747	-0.851672353
OPN3	0.239967676	10.48768265	3.369064454	0.000820169	0.012391479	-0.853770027
SLC7A11	0.544689864	7.943600585	3.3688144	0.000820894	0.012391479	-0.854563724
BEX4	-0.233816385	10.26112094	-3.368786689	0.000820975	0.012391479	-0.85465168
PITX1	0.122987897	5.804197204	3.368163014	0.000822787	0.012410036	-0.856631029
HSD17B10	-0.130046992	9.495817368	-3.366081971	0.000828862	0.012486852	-0.863233098
CDK16	-0.131643257	9.742792004	-3.366016655	0.000829054	0.012486852	-0.863440251
MAGEA4	-0.591434501	3.741903779	-3.364771022	0.000832711	0.012533063	-0.867390074
YIF1B	0.184424376	6.568375367	3.364513933	0.000833467	0.012535586	-0.868205114
GCKR	0.307286354	4.477161855	3.36426042	0.000834214	0.012537957	-0.869008759
SLC41A2	0.237690869	7.827348769	3.363627092	0.000836082	0.012557168	-0.871016181
FUT6	0.221162646	6.512442677	3.362505037	0.000839402	0.012598134	-0.874571811
PLIN3	0.148602788	11.12622409	3.36224664	0.000840168	0.012600747	-0.875390476
TSPO2	0.106289492	4.543578692	3.361110775	0.000843544	0.012642467	-0.87898846
RIBC2	-0.345488914	6.138986012	-3.360553206	0.000845206	0.012658457	-0.880754201
MYH3	-0.237396871	4.847948542	-3.360035709	0.000846751	0.012672677	-0.882392794
PDGFD	-0.301184543	6.09356757	-3.359702612	0.000847747	0.012678666	-0.883447379
HIST1H2BC	0.457177742	4.617552641	3.359153274	0.000849391	0.012694343	-0.885186366
IGSF10	-0.55828341	5.84718368	-3.358845949	0.000850313	0.012695341	-0.886159118
LOC100507807	0.133765224	3.951533574	3.358594783	0.000851066	0.012695341	-0.886954053
CCDC64	0.109945696	3.963083324	3.358534442	0.000851248	0.012695341	-0.887145021
KAT2B	-0.220134832	8.91337551	-3.357912284	0.000853118	0.012701275	-0.889113856
SARM1	-0.150302735	7.688907614	-3.357844019	0.000853323	0.012701275	-0.889329862
ONECUT3	0.105130186	5.755077062	3.357806547	0.000853436	0.012701275	-0.88944843
CD40	-0.229274224	8.24292818	-3.35616926	0.000858377	0.01276589	-0.894627863
CAPN9	0.550066342	5.776493342	3.354761162	0.000862648	0.01282045	-0.899080355
RHOV	0.449890156	4.34627912	3.354086642	0.000864701	0.012835954	-0.901212602
LOC100130370	0.121522064	5.436829788	3.354022148	0.000864898	0.012835954	-0.901416454
PTPRF	-0.157464548	9.292447477	-3.353651847	0.000866027	0.012843756	-0.902586831
RRAS2	-0.191962991	8.925291678	-3.352686101	0.000868979	0.012878553	-0.905638597
PSMB1	-0.091251943	11.22067822	-3.350693588	0.000875098	0.012960213	-0.911932323
AMMECR1L	0.089330755	9.098807818	3.350291019	0.000876339	0.012969569	-0.913203482
ASPRV1	-0.166982601	5.653975909	-3.347871461	0.000883833	0.013061475	-0.920840464
COL17A1	0.492903761	6.037955261	3.347734671	0.000884258	0.013061475	-0.921272064
CAMSAP2	0.132402229	8.562348848	3.347543804	0.000884852	0.013061475	-0.921874261
FLJ35946	-0.209641846	4.195157954	-3.34749519	0.000885004	0.013061475	-0.922027638
LOC100505774	-0.172531202	3.438429102	-3.346138375	0.000889237	0.013105666	-0.92630748
ARHGAP44	-0.290788252	8.433075458	-3.346099273	0.00088936	0.013105666	-0.926430795
GALNT1	0.141658556	9.728295876	3.345944061	0.000889845	0.013105666	-0.926920274
NR2E1	-0.381871333	3.914069186	-3.345654027	0.000890753	0.013106429	-0.927834872
STX11	-0.285255893	7.038961818	-3.345457305	0.00089137	0.013106429	-0.928455177
KRTAP19-5	0.158426641	5.780016515	3.345337685	0.000891745	0.013106429	-0.928832344
SNORD47	0.191949097	10.28023984	3.345127113	0.000892405	0.013107085	-0.92949626
STEAP1	0.364553172	8.905625847	3.344612127	0.000894022	0.013121782	-0.9311198
RASA1	0.140882809	8.42472893	3.343563721	0.000897323	0.013151344	-0.934424259
STOX2	-0.292232319	6.655872064	-3.34355097	0.000897363	0.013151344	-0.934464441
MED23	-0.120507944	8.064389789	-3.343383886	0.00089789	0.013151344	-0.934990979
DUSP2	-0.287806794	7.188547582	-3.342654965	0.000900193	0.013171263	-0.937287761
USP28	-0.153813942	7.152170087	-3.342555157	0.000900509	0.013171263	-0.937602213
EGLN1	0.121048186	6.965864641	3.342366253	0.000901107	0.013171263	-0.938197341
PRSS1	0.356309438	3.842581332	3.342049908	0.000902109	0.01317686	-0.939193894
VTCN1	-0.506896539	5.513210072	-3.341097798	0.000905131	0.013211938	-0.942192698
FOXS1	0.179802346	6.041982201	3.340729081	0.000906304	0.01321547	-0.943353806
RRP15	0.14817766	8.385792219	3.340356126	0.000907492	0.01321547	-0.944528134
TAF7	0.111622711	9.820199499	3.340278886	0.000907738	0.01321547	-0.944771325
KRT6C	0.247105693	3.867453763	3.340241615	0.000907857	0.01321547	-0.944888673
C1orf190	-0.215552855	5.252081954	-3.338324945	0.000913987	0.013295605	-0.950921566
CDC42BPG	0.120135634	4.886361341	3.337735716	0.000915879	0.01331403	-0.952775557
APOBEC3H	-0.215090565	5.44022812	-3.337502191	0.00091663	0.01331585	-0.953510251
SFXN4	0.175642714	7.484437249	3.336356539	0.000920322	0.013350845	-0.957113881
ARRDC2	0.194647956	8.246869643	3.336282657	0.000920561	0.013350845	-0.957346234
CBX7	-0.205287473	7.880413017	-3.335982888	0.000921529	0.013350845	-0.95828894
EIF3I	-0.09412046	10.82962058	-3.335977049	0.000921548	0.013350845	-0.958307302
VPS8	-0.111475556	9.09049529	-3.335169666	0.000924162	0.013379601	-0.960845932
LINC00494	-0.384146936	4.749676129	-3.334487727	0.000926375	0.01340252	-0.962989678
WASF3	-0.271414503	8.168027861	-3.334210132	0.000927277	0.013403721	-0.963862208
PALM3	-0.211110711	5.731637152	-3.333930324	0.000928187	0.013403721	-0.964741624
DHCR24	-0.241259086	8.568445919	-3.33388115	0.000928347	0.013403721	-0.964896167
SNRNP40	-0.172475813	8.404477428	-3.333296429	0.000930252	0.013422121	-0.966733651
CCDC151	-0.239839625	5.787863389	-3.331897545	0.000934825	0.013475927	-0.971128397
SERPINA5	0.437680834	5.266411878	3.331700031	0.000935472	0.013475927	-0.971748767
NANOS3	0.107380038	4.869992205	3.331473617	0.000936215	0.013475927	-0.972459866
ZC3H15	0.112478368	9.714395251	3.331382285	0.000936514	0.013475927	-0.972746698
CATSPER1	0.270472893	6.5746283	3.330590907	0.000939115	0.013504214	-0.975231757
HEATR1	0.086855798	6.314886471	3.329896961	0.0009414	0.013527395	-0.977410404
UBQLN4	0.151715059	9.157737124	3.329619669	0.000942315	0.013527395	-0.97828084
C8orf73	0.234052328	6.863585357	3.329523205	0.000942633	0.013527395	-0.978583631
MED8	-0.098886404	9.687326578	-3.328478245	0.000946089	0.013561143	-0.981863122
SETMAR	-0.129804791	7.198144334	-3.328426856	0.00094626	0.013561143	-0.982024374
ZNF558	-0.173150928	8.643916079	-3.327670583	0.000948768	0.013584864	-0.98439721
DUSP12	0.123109967	9.195443616	3.327435324	0.00094955	0.013584864	-0.98513524
SLC13A5	0.400384296	4.177231167	3.327269995	0.0009501	0.013584864	-0.985653864
ITGA2	0.35839196	7.555872432	3.327159302	0.000950468	0.013584864	-0.986001082
ELOVL5	-0.14954374	8.274969729	-3.326000818	0.00095433	0.013623389	-0.989634348
DOM3Z	-0.128181166	8.637924458	-3.325949303	0.000954502	0.013623389	-0.989795881
MAP3K7	-0.117341067	9.807314781	-3.325602126	0.000955662	0.013623389	-0.990884454
DIO2	0.48615752	7.088154187	3.325583563	0.000955724	0.013623389	-0.990942656
GPLD1	-0.201093254	4.043684562	-3.325349021	0.000956509	0.013625448	-0.991677999
IAH1	0.092355703	10.8847952	3.325012326	0.000957636	0.013632383	-0.992733527
TIMM17A	0.14709276	7.834831247	3.324590407	0.000959051	0.013643394	-0.994056088
GCGR	0.11856222	5.215871339	3.323488051	0.000962756	0.013686952	-0.997510814
GTF2F2	0.116296832	8.698402575	3.323083444	0.000964119	0.013697182	-0.998778557
GHITM	0.094292321	10.37376842	3.322711276	0.000965374	0.013705869	-0.999944531
FZD6	-0.184161266	9.874910464	-3.322403479	0.000966414	0.01371148	-1.000908743
MPG	0.149777274	8.847005262	3.322195416	0.000967117	0.013712316	-1.001560479
PDE12	0.098445594	5.742559286	3.321313322	0.000970104	0.013745507	-1.004323109
LRIG2	-0.126602158	7.797868658	-3.320844761	0.000971694	0.013758876	-1.005790314
C20orf166	0.113074744	4.547801682	3.32056527	0.000972644	0.013760118	-1.006665388
NUDT17	0.150130838	7.198337154	3.320308422	0.000973517	0.013760118	-1.007469509
SCIN	0.453927781	7.778732689	3.32000609	0.000974546	0.013760118	-1.008415949
LOC100507319	0.238522312	7.64459575	3.319922593	0.00097483	0.013760118	-1.00867732
POLR2G	-0.089510177	10.91624656	-3.319868548	0.000975014	0.013760118	-1.008846493
DNAJC19	-0.10112135	8.443527409	-3.318870025	0.000978422	0.013799054	-1.011971637
C21orf91	-0.172100973	6.728568132	-3.3184673	0.000979799	0.013809328	-1.013231819
SMTNL2	-0.446290014	4.22304842	-3.317285394	0.000983852	0.013857269	-1.016929329
ZNF568	-0.209406054	5.402704909	-3.316878849	0.000985249	0.013867776	-1.018200887
ZG16B	0.492377066	7.070506981	3.316213184	0.000987542	0.013884195	-1.02028258
TSPAN33	-0.256719156	7.836415976	-3.316161295	0.000987721	0.013884195	-1.020444834
ACVR1	0.133940098	8.48723271	3.314849807	0.000992252	0.013938689	-1.024544944
ECM1	0.358272153	10.09625445	3.314307337	0.000994132	0.013955888	-1.026240424
LOC100505906	0.124916348	5.341075569	3.313839382	0.000995757	0.013969478	-1.027702794
SLC2A1	0.409545446	9.061370006	3.312989324	0.000998714	0.014001736	-1.030358743
TFRC	-0.210780603	10.43489971	-3.312645623	0.000999912	0.014009303	-1.031432428
PCNXL2	0.126101152	6.277465996	3.3120764	0.001001899	0.014027907	-1.033210392
SLC4A5	-0.228289479	6.336057332	-3.310204908	0.001008458	0.014110456	-1.039053929
TROVE2	0.130173826	8.660444504	3.309706798	0.00101021	0.014122958	-1.0406087
TP53I3	0.186867758	8.739624833	3.30957381	0.001010679	0.014122958	-1.041023761
GGNBP2	0.083289777	9.418406843	3.309178934	0.001012071	0.014132651	-1.042256095
RNF170	0.140039007	8.346561374	3.309000379	0.001012701	0.014132651	-1.042813287
MYH1	-0.239139341	3.366086937	-3.308644213	0.001013958	0.014140929	-1.043924639
AMIGO2	0.198978006	6.06217812	3.307696731	0.001017311	0.014178394	-1.046880532
C3orf45	0.088627245	4.437688873	3.30729103	0.001018749	0.014187197	-1.048145965
C1orf55	0.121106466	7.096900235	3.307142789	0.001019276	0.014187197	-1.048608312
TARDBP	-0.157980508	9.452037911	-3.306925278	0.001020048	0.014188669	-1.049286667
HTRA3	0.298673792	8.08520158	3.306736071	0.001020721	0.014188749	-1.049876715
OR4K13	0.115736958	2.750513399	3.30507419	0.001026644	0.014261778	-1.055057973
PLIN1	-0.225233586	3.882302212	-3.304388096	0.001029099	0.014286555	-1.05719629
SNORD88B	0.080795336	6.283789652	3.304098122	0.001030138	0.014291659	-1.058099911
GGPS1	0.123342678	9.317471979	3.303355388	0.001032805	0.014319313	-1.060414086
KRBA1	-0.120841252	6.326394327	-3.302330127	0.001036495	0.01436113	-1.063607735
HLTF	-0.177897992	9.564346534	-3.301285219	0.00104027	0.014404045	-1.066861614
C5orf49	-0.397418111	6.165432296	-3.300247457	0.001044031	0.014433794	-1.070092272
LOXL2	0.240510278	6.635781388	3.300209007	0.00104417	0.014433794	-1.070211952
PIK3IP1	-0.186993794	8.576351725	-3.300131207	0.001044453	0.014433794	-1.070454108
OSTM1	-0.127090308	8.883590721	-3.29975429	0.001045822	0.014443343	-1.071627209
KIAA0922	-0.175931004	6.737215636	-3.299519256	0.001046677	0.014445775	-1.072358657
TRA2B	-0.073860911	10.58587683	-3.29853787	0.001050254	0.014485746	-1.075412282
DRP2	0.156442253	3.344426932	3.297968253	0.001052335	0.01450505	-1.077184274
ASPHD2	0.265576241	7.684320384	3.297517458	0.001053985	0.014516654	-1.078586422
SKP2	-0.209113907	5.447759049	-3.297365608	0.001054541	0.014516654	-1.079058693
HCG26	-0.238065996	6.599415849	-3.296570472	0.001057458	0.014547402	-1.081531326
MS4A13	-0.081395107	2.526805842	-3.295569049	0.001061143	0.014588663	-1.08464464
KRT78	0.115628227	5.386258178	3.294640033	0.001064572	0.014625105	-1.087532045
GSTM3	-0.270915111	7.981265123	-3.294478807	0.001065168	0.014625105	-1.08803306
STRAP	0.115511639	10.5623186	3.29418342	0.001066261	0.014630672	-1.088950926
CD74	-0.080514222	13.39290166	-3.293972152	0.001067044	0.014631974	-1.089607359
BECN1	0.11667759	8.511632226	3.292664895	0.001071897	0.014689055	-1.093668251
LOC100507654	0.159313649	4.265060218	3.291944686	0.001074579	0.014716338	-1.095904872
GSTM2P1	0.134392388	4.152651681	3.288940636	0.001085835	0.014845498	-1.105228979
GNL1	-0.120634103	8.089933376	-3.288883285	0.001086051	0.014845498	-1.105406909
DAP3	0.105540956	10.52696311	3.288869396	0.001086103	0.014845498	-1.105449999
CLK4	-0.177385126	9.267056979	-3.28806886	0.001089121	0.014877203	-1.107933322
CYP4B1	-0.706633335	8.81522449	-3.287549414	0.001091084	0.014883176	-1.109544378
EPS8	0.217115856	10.67892955	3.287488389	0.001091315	0.014883176	-1.109733629
CDX4	0.129623926	4.18019018	3.287356355	0.001091815	0.014883176	-1.110143084
DKFZP586I1420	-0.15132887	8.450344632	-3.287213323	0.001092356	0.014883176	-1.110586629
CCT6B	-0.214730788	6.197646943	-3.286923799	0.001093453	0.014888585	-1.11148439
NDUFA12	0.087413649	11.48086228	3.286459813	0.001095212	0.014893551	-1.11292297
PIGM	0.17450314	8.602950952	3.286449673	0.001095251	0.014893551	-1.112954406
PTX3	-0.374958764	6.376135234	-3.286080263	0.001096654	0.014893551	-1.114099615
DOCK6	0.109384197	6.718700002	3.285821414	0.001097638	0.014893551	-1.114902001
ANXA2P3	0.151866026	4.792379556	3.285741751	0.001097941	0.014893551	-1.11514893
NOL9	-0.096768136	8.90592942	-3.285721851	0.001098016	0.014893551	-1.115210612
DUSP7	0.118475689	6.134278891	3.285456487	0.001099026	0.014897754	-1.116033106
SLC22A6	0.112449536	4.326189172	3.284817222	0.001101463	0.014911804	-1.118014242
FAM69C	0.126901361	4.987344296	3.284816868	0.001101464	0.014911804	-1.118015342
RAET1E	0.221726863	3.852954747	3.283993444	0.00110461	0.014944884	-1.120566661
PCSK1	0.654718651	4.222326455	3.283596947	0.001106127	0.014950108	-1.121794963
FGFBP1	0.583172707	7.729549316	3.283525589	0.001106401	0.014950108	-1.122016008
DEDD2	0.119563673	9.833553148	3.282153113	0.00111167	0.015011783	-1.126266602
DUX1	0.10809566	5.660190844	3.281678908	0.001113497	0.015026908	-1.127734836
HTR1D	0.485650008	4.298919211	3.28080698	0.001116862	0.015056719	-1.130433973
MCCC1	-0.185274045	9.92295379	-3.280739983	0.001117121	0.015056719	-1.13064134
LOC100131702	0.098326847	5.330514838	3.280276425	0.001118914	0.015071343	-1.132076022
IQCF6	0.1329686	4.745484816	3.279881441	0.001120444	0.015082407	-1.133298318
LTBR	0.175685498	10.06657153	3.278508736	0.001125776	0.015144611	-1.137545135
TECPR1	0.088585233	7.285831269	3.27729081	0.001130527	0.015198917	-1.141311687
TMEM138	-0.241815998	7.895712951	-3.275527411	0.001137439	0.01526198	-1.146762808
MAP3K9	0.203775411	6.731289626	3.275449836	0.001137744	0.01526198	-1.14700255
ZNF711	-0.296042873	4.751203648	-3.275377912	0.001138027	0.01526198	-1.147224821
SEC24B	0.093004486	9.681628799	3.275362735	0.001138087	0.01526198	-1.147271723
KCNH1	0.109489911	4.85834639	3.275006015	0.00113949	0.015271182	-1.148374044
ANO1-AS2	0.136061163	4.285383624	3.274122405	0.001142974	0.015308233	-1.151104047
LOC340073	0.115680939	3.845798369	3.273477929	0.001145522	0.0153327	-1.153094781
ABP1	0.570354722	7.35371053	3.272909683	0.001147772	0.015353165	-1.154849736
MMS22L	-0.20584883	5.592540351	-3.271990503	0.001151421	0.015392299	-1.157687893
LOC92249	-0.150630965	9.219692305	-3.271243804	0.001154393	0.015422342	-1.159992921
ADPRH	-0.185238423	7.216842095	-3.270602234	0.001156952	0.015439046	-1.161973022
LIMD2	-0.145409005	9.32800835	-3.270566697	0.001157094	0.015439046	-1.16208269
PHIP	-0.133036841	9.856785295	-3.270059379	0.001159122	0.01544793	-1.163648165
ATP2A2	0.098623375	10.84294138	3.270014654	0.001159301	0.01544793	-1.163786166
GRB14	-0.513999305	8.111427726	-3.269660839	0.001160717	0.01544793	-1.164877812
MDH1B	-0.371344989	5.392967229	-3.269494366	0.001161384	0.01544793	-1.165391403
BPIFB4	0.399073498	4.323076617	3.269493045	0.001161389	0.01544793	-1.165395479
SYT12	0.506899278	7.392675714	3.268904061	0.001163752	0.015468162	-1.167212369
PHTF1	-0.120755899	8.467681441	-3.268751628	0.001164364	0.015468162	-1.167682542
GNPDA1	-0.120936629	9.468253269	-3.26838445	0.00116584	0.01547516	-1.168815002
SAMD14	0.120513309	5.467077275	3.268028764	0.001167271	0.01547516	-1.169911899
EPHA7	-0.339116834	3.527943707	-3.267871162	0.001167906	0.01547516	-1.170397892
KCNK12	0.12465661	4.381782105	3.267810021	0.001168152	0.01547516	-1.170586425
STOM	-0.147089479	9.494076742	-3.267635159	0.001168857	0.01547516	-1.171125603
HECW2	0.234248732	8.095099843	3.267536726	0.001169254	0.01547516	-1.171429105
SRSF2	-0.103263115	11.26765595	-3.266629192	0.001172919	0.01550604	-1.174226931
SOX9	0.451145056	8.697437312	3.266598193	0.001173044	0.01550604	-1.174322487
GRB7	0.237967691	7.62541046	3.266321839	0.001174162	0.015511187	-1.175174301
LOC731779	0.127954377	2.844911472	3.266054666	0.001175244	0.015515851	-1.17599775
RUNDC3A	0.161722357	4.814609189	3.265791618	0.001176311	0.015520299	-1.176808424
TTC23L	-0.184850476	3.252742002	-3.264451594	0.001181756	0.015582488	-1.180937208
SLC22A18AS	0.364520351	6.980081665	3.263338274	0.001186298	0.015629243	-1.184366264
TBXA2R	0.13048382	7.598375471	3.263222695	0.001186771	0.015629243	-1.184722185
DKK4	0.195815463	4.007603745	3.261426863	0.001194134	0.01571649	-1.190250866
MMP10	0.574529067	5.867818832	3.259023565	0.001204055	0.015830108	-1.197645169
CDC42BPB	0.122440226	5.769461732	3.258935239	0.001204421	0.015830108	-1.197916823
KCNC1	0.11655093	4.215740436	3.258766585	0.00120512	0.015830108	-1.198435518
ZRANB2	-0.106609074	10.35972219	-3.258616594	0.001205742	0.015830108	-1.198896795
PNPLA5	0.136123825	4.602742971	3.258306981	0.001207027	0.015831297	-1.1998489
SEPN1	-0.12002589	10.37651115	-3.258180377	0.001207553	0.015831297	-1.200238201
MYLK4	-0.213520614	5.095766744	-3.258057405	0.001208064	0.015831297	-1.200616322
TEKT2	-0.356318937	6.0157566	-3.257644569	0.001209781	0.015844043	-1.201885628
LOC100506543	0.155924032	9.137605438	3.255669454	0.001218028	0.015942231	-1.207956195
VPS37D	0.190685676	5.990409008	3.254249108	0.00122399	0.016010422	-1.212319502
PROZ	0.105192985	5.482913553	3.253900527	0.001225457	0.01601977	-1.213390068
CALY	0.169097669	5.029259774	3.253431679	0.001227434	0.016035754	-1.214829826
RNF183	0.553363993	5.992244749	3.252791055	0.001230139	0.016061234	-1.21679676
FAM129A	-0.246907671	9.323038227	-3.252434462	0.001231647	0.016071066	-1.217891463
GYPE	-0.203175519	4.045435906	-3.251462068	0.001235768	0.01611496	-1.220876031
TNFAIP3	-0.231567469	8.334456623	-3.250584214	0.0012395	0.016148969	-1.223569698
LOC100506219	0.123136717	3.288197372	3.250491656	0.001239894	0.016148969	-1.223853669
RAP1GDS1	0.105046453	7.793985449	3.249990129	0.001242031	0.01616691	-1.225392234
GPBP1L1	-0.092340359	10.11453937	-3.249050331	0.001246045	0.016192035	-1.228274706
XRCC4	0.201974695	6.090899461	3.24903827	0.001246096	0.016192035	-1.228311693
CCDC165	0.242308332	6.074004937	3.248943124	0.001246503	0.016192035	-1.22860347
LMAN1L	0.136548008	4.098167934	3.248826063	0.001247004	0.016192035	-1.228962446
TRNP1	0.417967741	8.093724601	3.248511293	0.001248352	0.016199655	-1.229927641
MICAL1	-0.173806194	9.73599499	-3.248022946	0.001250446	0.016216942	-1.231424907
FAM70A	-0.416614647	6.235978955	-3.247428079	0.001253002	0.016234154	-1.233248477
C5orf65	0.125031928	5.351320533	3.247358874	0.001253299	0.016234154	-1.233460604
LMBR1L	0.104668178	8.774295298	3.246354933	0.001257624	0.01628026	-1.236537404
IL12B	-0.230565787	3.806431313	-3.244366099	0.001266231	0.016381722	-1.242629959
GFAP	0.216317512	3.570337875	3.244138241	0.001267221	0.016384565	-1.243327747
PLA2G2D	-0.29908337	5.300415126	-3.242460116	0.001274531	0.016466156	-1.248465373
ALG6	-0.134036848	8.401038153	-3.242321094	0.001275139	0.016466156	-1.24889088
KRTAP10-10	0.101136318	3.617823566	3.242157817	0.001275852	0.016466156	-1.249390602
ACOT4	0.243939042	6.740124016	3.240001673	0.001285312	0.016578185	-1.255987394
CLEC7A	-0.248188266	6.937850499	-3.239198333	0.001288853	0.016613788	-1.258444172
MAP4K3	0.110367873	7.482583062	3.237853126	0.001294802	0.01667316	-1.262556791
C6orf174	-0.244247072	4.588207926	-3.237802777	0.001295026	0.01667316	-1.262710687
RASSF2	-0.289478811	9.636323235	-3.237012072	0.001298535	0.016708237	-1.265127266
SOX5	-0.150855995	3.406407674	-3.236575676	0.001300476	0.016713118	-1.266460753
MEF2C	-0.214476374	8.715464355	-3.236573609	0.001300485	0.016713118	-1.266467068
APBA1	0.079982328	4.975800488	3.236032536	0.001302895	0.016731347	-1.268120176
FLJ36848	0.105769967	4.936607914	3.235902283	0.001303476	0.016731347	-1.268518091
AKAP6	-0.212067267	3.514126721	-3.235626002	0.001304709	0.016737075	-1.269362063
RNF144A	0.181790544	8.84389234	3.235424069	0.00130561	0.016738552	-1.269978875
GLUD1	0.11995124	10.07848569	3.234969258	0.001307643	0.016754521	-1.271367977
ZNF257	-0.27480008	3.64201042	-3.233419639	0.001314592	0.016833416	-1.2760995
PKM2	0.103136362	12.13918748	3.232492961	0.001318763	0.016868157	-1.278927935
ZFYVE19	0.153667513	8.685920303	3.232464827	0.00131889	0.016868157	-1.279013795
LOC338579	0.12543314	3.751113256	3.232272001	0.001319759	0.016868893	-1.279602241
KBTBD11	0.287883978	8.455114285	3.231995311	0.001321008	0.016868893	-1.28044656
LOC100506769	0.126856943	3.490817482	3.231925119	0.001321325	0.016868893	-1.280660737
C16orf13	0.136947993	8.197488646	3.231567906	0.001322939	0.016879375	-1.281750647
TXLNA	-0.094620618	10.02338401	-3.231326797	0.00132403	0.016883168	-1.28248624
SRPK1	0.177187324	7.705249745	3.231075947	0.001325166	0.016887529	-1.283251497
ISCA1	0.106674249	7.230120297	3.229863745	0.001330665	0.01694747	-1.286948707
PPEF1	0.401814065	4.313795533	3.229029197	0.001334464	0.016977307	-1.289493308
CD55	0.233674511	11.4493331	3.228998601	0.001334604	0.016977307	-1.289586585
PNRC1	-0.126092632	9.691580456	-3.22856682	0.001336573	0.016992204	-1.290902859
SPOCK2	-0.221654472	6.636637173	-3.227478279	0.00134155	0.017045299	-1.29422051
CCL2	-0.330116174	10.53121981	-3.226960663	0.001343923	0.017065258	-1.295797723
ACAD9	-0.10335705	9.262530264	-3.22620535	0.001347392	0.017094429	-1.298098785
KLHL25	0.114662804	6.347094503	3.225951488	0.00134856	0.017094429	-1.298872061
TAPBP	-0.105484371	7.771945251	-3.225936337	0.00134863	0.017094429	-1.298918211
AWAT2	-0.164892225	2.948109697	-3.224468776	0.0013554	0.017170019	-1.303387315
NELL2	-0.360710542	7.400987698	-3.22415077	0.001356872	0.01717843	-1.304355469
CSDE1	-0.082106216	10.72284937	-3.223935357	0.001357869	0.017180837	-1.305011233
YARS	-0.109650855	10.03795255	-3.223752286	0.001358717	0.017181355	-1.305568509
LOC400643	-0.411065234	4.481751697	-3.222467157	0.001364685	0.017246574	-1.30947964
MRPL24	0.144771204	10.63358682	3.222291464	0.001365503	0.017246667	-1.310014224
FAT1	0.159426366	11.2718028	3.221879794	0.001367421	0.017260648	-1.311266712
SEMA4A	-0.211056912	8.751462774	-3.220830546	0.001372321	0.017303841	-1.314458315
ATG12	0.103363355	8.979600297	3.220798827	0.001372469	0.017303841	-1.314554782
RERE	-0.103734086	8.061379269	-3.220420712	0.001374239	0.017315897	-1.315704678
ZDHHC9	0.208264353	9.99106514	3.219421946	0.001378924	0.017364649	-1.318741434
GALR3	0.093348041	5.933204073	3.219193237	0.001379999	0.017367908	-1.3194367
C7orf31	-0.142821402	5.447563045	-3.218885645	0.001381446	0.017375843	-1.320371692
EPS15	-0.116110615	9.162725196	-3.218545048	0.001383049	0.01738574	-1.321406912
FAM83B	0.377857497	3.44514065	3.217622523	0.001387402	0.017420365	-1.324210333
NR1H3	-0.166870087	9.781104363	-3.21761426	0.001387441	0.017420365	-1.324235438
LOC100288846	-0.146331147	3.345318997	-3.217290517	0.001388971	0.017422103	-1.325219064
NPHP1	-0.161045932	5.473047106	-3.217238688	0.001389217	0.017422103	-1.325376526
DHDH	-0.28771276	6.42518692	-3.214434721	0.00140254	0.017576805	-1.333891709
LOC338653	-0.163018419	3.642418185	-3.214295591	0.001403204	0.017576805	-1.334314038
C20orf4	-0.095871091	9.922427676	-3.213869819	0.001405239	0.017591933	-1.335606365
HENMT1	-0.273148815	7.868059964	-3.213687144	0.001406112	0.017592021	-1.336160783
PCTP	0.141506207	8.556363325	3.213522757	0.001406899	0.017592021	-1.336659667
SHH	0.110717133	4.25023066	3.211677631	0.001415756	0.017692376	-1.342257635
FTL	-0.057155854	13.21903415	-3.210667828	0.001420625	0.017740236	-1.345320004
PADI1	0.268933296	4.099554976	3.210537861	0.001421253	0.017740236	-1.345714079
ITPRIPL2	0.100168125	8.540770232	3.207846795	0.00143431	0.017892722	-1.353870311
C2orf89	-0.317608159	6.678278355	-3.207590058	0.001435561	0.017897842	-1.354648104
CDHR5	0.220589539	4.686347851	3.207109584	0.001437906	0.01791658	-1.356103554
SLC16A4	0.345520005	9.137562616	3.206915503	0.001438854	0.017917904	-1.356691405
MCM9	-0.127089705	7.057467227	-3.206393307	0.001441408	0.017939211	-1.358272913
ESRRG	-0.394244863	4.706774845	-3.206016114	0.001443256	0.017951705	-1.359415116
LOC644961	0.105352049	6.400373659	3.205837858	0.00144413	0.017952082	-1.35995486
C6orf120	-0.11569245	8.433206752	-3.205463101	0.001445968	0.017964445	-1.3610895
UPRT	-0.128488773	8.667305943	-3.204659044	0.00144992	0.018003038	-1.363523491
PRSS35	-0.25312189	3.520388383	-3.203845837	0.001453928	0.018042269	-1.365984587
LOC100505710	-0.237000814	5.905169166	-3.202968327	0.001458264	0.018085527	-1.368639625
PREP	-0.155345376	8.343013956	-3.202189073	0.001462124	0.018122842	-1.370996792
TUBB7P	0.111590271	5.382352477	3.20171957	0.001464454	0.018133894	-1.372416728
FOSL1	0.42384755	6.304411217	3.201666126	0.00146472	0.018133894	-1.372578348
FIBCD1	0.178878519	5.327063842	3.201050251	0.001467782	0.01816113	-1.374440632
MAP3K10	0.084834275	4.978826604	3.200880749	0.001468626	0.01816113	-1.374953114
NME4	0.162368573	10.67605962	3.200624078	0.001469905	0.018166388	-1.375729097
NAP1L2	-0.367548991	6.296322385	-3.19985844	0.001473726	0.018203037	-1.378043466
SORT1	-0.160093983	9.58195325	-3.199535024	0.001475342	0.018212436	-1.379020927
NLRC5	-0.171220619	7.557085768	-3.198014629	0.001482965	0.018295915	-1.383614767
NXF1	-0.080050528	10.47845704	-3.197105751	0.001487538	0.018341711	-1.386359929
SEC31A	0.090070062	10.10896782	3.19669021	0.001489634	0.018347071	-1.387614774
MAGEA10	-0.413041243	3.053810569	-3.196677643	0.001489697	0.018347071	-1.387652721
ZFYVE20	-0.116530549	6.920853013	-3.196428527	0.001490955	0.01835194	-1.388404921
POLH	-0.110016326	6.403382894	-3.195613854	0.001495075	0.018392009	-1.390864419
LNP1	-0.203634161	6.201459885	-3.195082327	0.001497768	0.01840601	-1.392468776
TM4SF5	0.512167739	4.68418835	3.195047944	0.001497942	0.01840601	-1.392572549
TRIP4	0.110265597	8.747346966	3.194610135	0.001500164	0.018420504	-1.393893822
TTC25	-0.312807911	7.108149163	-3.194466313	0.001500895	0.018420504	-1.394327828
AACSP1	-0.375092711	3.675613537	-3.194304292	0.001501719	0.018420504	-1.394816731
CHD7	0.191354861	7.852894195	3.193694885	0.00150482	0.018447911	-1.396655421
CACNB4	-0.148201359	2.890578327	-3.193388269	0.001506382	0.018456435	-1.397580407
RTN4IP1	-0.160013235	7.786183584	-3.192854176	0.001509108	0.018479188	-1.39919144
LGMN	-0.178926652	10.60203924	-3.191928858	0.00151384	0.018521495	-1.401981949
ABCA2	0.126599575	7.145778523	3.191683902	0.001515095	0.018521495	-1.402720539
DYNC2H1	-0.22812698	7.4294541	-3.191647548	0.001515282	0.018521495	-1.40283015
PSME3	0.100005389	9.408735936	3.1914989	0.001516044	0.018521495	-1.403278323
MCPH1	0.125033919	6.320476461	3.189667241	0.001525465	0.018625899	-1.408799126
RUNX1	0.132003785	8.422840549	3.188981724	0.001529005	0.018653736	-1.410864565
APBA2	0.308073663	7.90911079	3.18887393	0.001529562	0.018653736	-1.411189306
FBLL1	0.13921447	4.640596276	3.1887169	0.001530374	0.018653736	-1.41166236
INTS7	0.148634447	8.264379195	3.188449337	0.001531759	0.018659928	-1.412468339
NKX6-2	0.154215909	5.592192204	3.187159409	0.001538452	0.018727122	-1.416353083
KCP	0.08114176	5.265582797	3.186879853	0.001539906	0.018727122	-1.417194793
BTRC	0.091882304	7.32849522	3.186878103	0.001539915	0.018727122	-1.417200065
PTTG1IP	0.107586205	11.2508521	3.186164638	0.001543631	0.018761598	-1.419347908
ZNF287	-0.134198197	4.429841176	-3.185709314	0.001546007	0.018772742	-1.420718396
MGC34800	0.157829926	3.201322212	3.18565094	0.001546312	0.018772742	-1.420894082
PPP1R13L	0.210213829	8.914138105	3.184985555	0.001549791	0.018793033	-1.422896462
C6orf170	-0.137908692	3.047818191	-3.184904205	0.001550217	0.018793033	-1.423141247
SLC20A1	0.185756726	9.027030286	3.184824844	0.001550633	0.018793033	-1.423380041
CECR1	-0.213825113	11.17765247	-3.184292264	0.001553424	0.018816147	-1.424982401
CHCHD5	0.148678056	8.622533873	3.183001168	0.00156021	0.018866952	-1.428865824
NT5DC3	0.204610878	7.072106421	3.18288106	0.001560843	0.018866952	-1.429227017
IFT80	-0.198900153	7.84132844	-3.182743043	0.00156157	0.018866952	-1.429642047
SENP6	-0.109889666	7.769008048	-3.182696448	0.001561816	0.018866952	-1.429782159
SNX27	0.122056665	8.193820523	3.182651823	0.001562051	0.018866952	-1.429916344
PPFIBP2	-0.198578728	8.994984961	-3.181408651	0.001568618	0.018935527	-1.433653811
CCDC67	-0.308384011	3.693754775	-3.181180105	0.001569828	0.018939392	-1.43434076
PGR	-0.22532922	4.114243949	-3.179715444	0.001577604	0.019022417	-1.438742022
PARD3	0.157136846	7.476098151	3.179255045	0.001580055	0.019041188	-1.440125107
DMWD	0.10348572	7.36737521	3.178756955	0.001582712	0.019062403	-1.441621204
NKX2-6	0.124032027	6.193142139	3.178574025	0.001583688	0.019063376	-1.442170611
C15orf60	0.184968586	3.676666627	3.178260786	0.001585362	0.019072733	-1.443111309
C1orf127	0.107990421	5.054269714	3.17739971	0.00158997	0.019104576	-1.445696786
TP53INP1	-0.176228613	11.65961838	-3.177374885	0.001590103	0.019104576	-1.445771315
GCM1	-0.367209839	3.867421715	-3.177175489	0.001591172	0.019104576	-1.446369922
EXOC6B	0.105275915	4.582502533	3.177095911	0.001591599	0.019104576	-1.446608817
ATG4C	-0.112468897	6.920544743	-3.175701853	0.001599094	0.019183717	-1.45079283
ERBB4	-0.518762352	5.927344893	-3.17490195	0.001603409	0.019224647	-1.453192804
SLC6A9	-0.205933321	8.783069226	-3.174206118	0.001607171	0.019258907	-1.455280061
NAA35	0.10256074	7.944946831	3.174017639	0.001608192	0.019260292	-1.45584536
PCDP1	-0.530955518	6.360700933	-3.172908631	0.001614209	0.019321479	-1.459170912
RHOB	0.121818688	7.731218675	3.171666156	0.001620974	0.019391555	-1.462895375
HCP5	-0.24202124	9.991921487	-3.170942241	0.001624928	0.019419554	-1.46506475
GKN1	0.269461091	3.212127847	3.170903575	0.00162514	0.019419554	-1.465180608
FLJ42280	0.140553709	2.465313021	3.170438746	0.001627684	0.019439038	-1.466573309
MSLN	0.690022348	7.839470737	3.169448968	0.001633113	0.019492937	-1.46953819
CREB3L3	0.116708831	5.584652319	3.168822008	0.00163656	0.019523139	-1.471415794
LOC284600	0.133148638	5.160041902	3.167409253	0.001644354	0.019605118	-1.475645373
VWA5B1	0.076996187	4.688029757	3.167048998	0.001646346	0.019617887	-1.476723636
GALM	-0.170501379	8.675668676	-3.166119561	0.001651498	0.01966639	-1.479504952
MBLAC1	-0.145783922	5.627876236	-3.165981408	0.001652265	0.01966639	-1.479918303
ICAM4	-0.32666188	7.186415785	-3.165737935	0.001653618	0.019668385	-1.480646731
ZBTB7A	0.075140358	7.011944199	3.165618574	0.001654281	0.019668385	-1.481003818
NUP88	0.13588455	8.385707889	3.16536924	0.001655668	0.01967388	-1.481749698
SPP2	0.433210021	4.098004501	3.163616706	0.001665445	0.019779013	-1.486990803
AP3B1	0.092823177	8.347688098	3.161505533	0.001677293	0.019908617	-1.493300771
UFC1	0.106967746	10.98818779	3.161165522	0.001679209	0.019917814	-1.494316634
FIGNL1	-0.18643205	9.558232619	-3.16103584	0.00167994	0.019917814	-1.494704063
BSX	0.094120471	5.328023469	3.160735755	0.001681633	0.019926784	-1.495600518
LGALS2	-0.397555479	7.632681201	-3.160439033	0.001683308	0.019930619	-1.496486845
CLPTM1L	-0.138416845	11.46086302	-3.160346796	0.001683829	0.019930619	-1.496762346
CCNG2	0.132737978	8.064439774	3.160100954	0.001685219	0.019935981	-1.497496611
FER1L4	0.199594049	6.055159076	3.159421509	0.001689065	0.01996378	-1.499525652
MTFR1	0.20692658	7.701663779	3.15927367	0.001689903	0.01996378	-1.499967089
ZNF334	-0.393471278	6.708975212	-3.159189083	0.001690383	0.01996378	-1.500219652
CCDC125	0.162643189	7.205800611	3.158843983	0.001692341	0.019975821	-1.501250002
C14orf41	0.088269499	2.889291568	3.158562184	0.001693942	0.01998363	-1.502091273
HIST1H2BN	0.132410664	6.782138034	3.158187707	0.001696071	0.019993858	-1.503209114
LOC440157	0.108758365	5.349864538	3.158079287	0.001696688	0.019993858	-1.50353273
SRPX2	0.346260668	8.680155109	3.157658734	0.001699083	0.020010999	-1.504787918
CCDC18	-0.191120346	5.26666674	-3.157254831	0.001701385	0.020019937	-1.505993262
ZNF284	0.07824291	4.464015742	3.157195694	0.001701723	0.020019937	-1.50616973
LRRC10B	0.104711049	5.6077751	3.156609613	0.00170507	0.02003753	-1.507918441
AGXT2L2	-0.131519736	8.95627505	-3.15660417	0.001705101	0.02003753	-1.50793468
DUPD1	0.110607172	4.778316072	3.154392692	0.001717787	0.020175467	-1.514530357
TMTC1	0.351558621	6.403656088	3.154027032	0.001719893	0.02018906	-1.515620503
ST7L	-0.108834761	6.47667024	-3.153243077	0.001724416	0.020230995	-1.517957309
CCDC63	0.127920439	3.690027468	3.152678007	0.001727683	0.020250783	-1.519641324
REG4	0.656953817	4.041398687	3.152622222	0.001728006	0.020250783	-1.519807558
RBX1	-0.08771197	10.60946409	-3.152179173	0.001730572	0.020269692	-1.521127703
BCAS1	0.526037308	6.891491415	3.151661322	0.001733575	0.020292651	-1.522670508
PER3	-0.287970024	8.771818225	-3.151512577	0.001734439	0.020292651	-1.523113609
SIPA1L2	0.227000635	9.750166682	3.150218032	0.001741972	0.020369589	-1.526969147
YES1	0.154124972	7.797871582	3.149861077	0.001744055	0.020373817	-1.528031998
S1PR2	0.127524466	4.076413174	3.149827882	0.001744248	0.020373817	-1.528130829
NEK3	0.11455777	5.126934449	3.149659956	0.001745229	0.020374088	-1.528630792
LOC100129675	0.266349143	6.030083362	3.149093646	0.00174854	0.020401545	-1.530316671
GNL2	-0.102468546	10.92070305	-3.148046784	0.001754675	0.020458896	-1.533432364
NOP2	0.161113242	8.68765788	3.147802774	0.001756107	0.020458896	-1.53415845
USH1C	0.271110231	3.955241459	3.147763398	0.001756339	0.020458896	-1.534275616
LINC00116	0.144005567	7.46648313	3.147564457	0.001757508	0.020461315	-1.534867545
NMU	0.571253533	7.008079495	3.146348231	0.001764671	0.020533479	-1.538485533
ART4	-0.287090894	3.920750975	-3.146045186	0.00176646	0.020543064	-1.539386814
LPPR3	0.117697949	6.395682	3.145874048	0.001767471	0.020543596	-1.539895756
FAM165B	-0.173640025	7.571360259	-3.14528584	0.00177095	0.020572798	-1.541644805
GRPEL1	0.112902239	8.302902021	3.144998096	0.001772655	0.020581362	-1.542500307
CRIM1	-0.178684308	9.336564419	-3.144467177	0.001775803	0.020606675	-1.544078601
C9orf66	-0.242566668	4.264336589	-3.14325257	0.001783025	0.020679209	-1.547688377
TXLNB	-0.210675326	4.596868451	-3.142268728	0.001788895	0.020717593	-1.550611353
TMEM105	0.113368037	5.361900969	3.142134294	0.001789699	0.020717593	-1.551010686
LOC100128075	-0.062453765	2.282283253	-3.142090793	0.001789959	0.020717593	-1.551139899
CIITA	-0.186946624	7.548834016	-3.142045633	0.001790229	0.020717593	-1.551274042
LOC283143	-0.228373488	4.454646163	-3.141271897	0.001794861	0.02075991	-1.553572026
TSPYL4	-0.158756692	8.935237957	-3.139825008	0.001803553	0.020849111	-1.557867814
APBB1IP	-0.22475762	7.75434561	-3.138999309	0.00180853	0.020889493	-1.560318453
ARHGAP35	-0.114225476	7.271128504	-3.138919984	0.001809009	0.020889493	-1.560553855
ADCK1	-0.137898094	7.780916536	-3.138558048	0.001811196	0.020903398	-1.561627845
LINC00339	-0.223039848	7.907902853	-3.138077013	0.001814105	0.02092563	-1.563055061
CALHM3	0.136507262	3.847468791	3.137799787	0.001815784	0.020933648	-1.563877484
ZNF691	-0.12850212	7.847801392	-3.137406491	0.001818168	0.020949785	-1.565044128
C7orf44	0.153154853	8.133800573	3.136867853	0.001821438	0.020976105	-1.566641678
LOC100499467	0.173501857	6.323296213	3.136478586	0.001823804	0.020991999	-1.567796044
PDX1	0.092204508	4.098309086	3.136201386	0.001825491	0.021000057	-1.568617991
NDUFS6	-0.155187521	11.15395113	-3.135402883	0.001830359	0.021044675	-1.570985311
LOC100507114	0.103995365	4.075468986	3.134588978	0.001835332	0.021090464	-1.573397702
UGDH	0.226508156	9.635023029	3.132203125	0.001849983	0.021247352	-1.58046585
NOBOX	0.096982286	4.40438644	3.13110196	0.001856782	0.02131393	-1.583726346
CXorf22	-0.175305399	2.729241267	-3.130912692	0.001857952	0.021315873	-1.584286648
AMN	0.113815844	5.135696529	3.130640724	0.001859636	0.021315925	-1.585091716
AACS	0.171812125	8.949821616	3.130588382	0.00185996	0.021315925	-1.585246649
UBAP1	0.119089361	9.986532101	3.130321723	0.001861613	0.021323379	-1.586035924
ACSM5	-0.246307784	5.668178367	-3.129264563	0.001868177	0.021387055	-1.589164347
SAP30BP	0.079709733	7.939386517	3.128647232	0.00187202	0.021413272	-1.590990732
SLCO4C1	-0.464674168	5.803432575	-3.1285735	0.001872479	0.021413272	-1.591208847
FLJ10661	0.161327323	5.000934147	3.128008049	0.001876006	0.021436631	-1.592881401
DNASE1L2	0.111777608	5.133929398	3.127802346	0.001877291	0.021436631	-1.593489782
RPL23A	0.079791119	11.54699697	3.127761917	0.001877543	0.021436631	-1.593609347
GPR160	-0.305714674	8.411860685	-3.127486453	0.001879265	0.021444785	-1.594423981
DMRT1	-0.354906633	3.0876761	-3.126764688	0.001883784	0.021484825	-1.596558141
WDYHV1	0.191755847	7.992407548	3.126364866	0.001886291	0.021493192	-1.597740158
GPR150	0.117631639	4.521513045	3.12632563	0.001886537	0.021493192	-1.597856143
TMPRSS11D	0.21266458	3.305083676	3.126034702	0.001888364	0.02150249	-1.598716131
SPINK1	0.770047451	9.727111111	3.125053636	0.001894535	0.021561228	-1.601615604
SUCLG2	0.14938599	8.371612745	3.124729517	0.001896578	0.021572942	-1.602573327
TRIP10	0.13700644	9.255126466	3.122884906	0.001908244	0.02168683	-1.608022056
TSPAN11	0.285645486	6.082202458	3.122824226	0.001908629	0.02168683	-1.608201246
APOA4	0.101867611	4.811743932	3.12238097	0.001911442	0.02169997	-1.60951008
RNF217	-0.229560098	6.234526755	-3.122320817	0.001911824	0.02169997	-1.609687684
ZNF788	-0.232092591	7.407551863	-3.121308978	0.001918262	0.021761439	-1.612674699
LOC100130954	0.118841361	5.167887754	3.120772139	0.001921686	0.021788667	-1.614259107
ASPHD1	0.320769788	6.335771566	3.120345604	0.001924411	0.02180453	-1.615517781
C5orf47	-0.201402703	3.461693751	-3.120232392	0.001925134	0.02180453	-1.615851834
HOXD10	-0.47657785	5.137675414	-3.120023981	0.001926467	0.021808021	-1.616466761
AJUBA	-0.238102816	7.135912663	-3.11909882	0.001932395	0.021847409	-1.619196011
CAT	-0.171990241	9.736239175	-3.119064409	0.001932616	0.021847409	-1.619297509
SNORD8	0.092108067	5.809335195	3.119000376	0.001933027	0.021847409	-1.619486379
C9orf79	0.10285636	4.826370006	3.118584589	0.001935697	0.021857499	-1.620712672
WBP2NL	-0.12051891	3.12285316	-3.118410422	0.001936816	0.021857499	-1.621226302
NTHL1	0.216035373	7.669655432	3.118381775	0.001937	0.021857499	-1.621310782
ZCCHC3	-0.111190375	9.6388202	-3.117580725	0.001942157	0.021904078	-1.623672759
HCN2	0.099512539	3.688074479	3.116479912	0.001949265	0.021972595	-1.626917671
USP24	-0.101448067	6.881534316	-3.114470397	0.001962302	0.022107837	-1.632838377
CAB39	0.098590722	10.36808955	3.113571222	0.001968161	0.022162117	-1.635486466
THBS4	-0.45383777	7.481264051	-3.11328652	0.00197002	0.022171315	-1.636324769
DDHD1	-0.135269988	6.975492712	-3.113064203	0.001971472	0.022175934	-1.636979326
IRF8	-0.262148491	10.26582499	-3.112835747	0.001972966	0.02218101	-1.637651915
S100A2	0.496453153	9.176946761	3.112630048	0.001974311	0.02218442	-1.638257463
LOC440905	-0.466086042	4.510269604	-3.11197035	0.001978633	0.022221246	-1.640199262
FTO	-0.09809194	11.48358636	-3.111647247	0.001980752	0.022233319	-1.641150159
AADAT	-0.312371297	5.552524372	-3.111480724	0.001981846	0.022233864	-1.641640204
CDH24	0.160104493	5.67384937	3.111065901	0.001984572	0.022252714	-1.642860836
ZCCHC6	0.110386003	8.249270854	3.110722416	0.001986831	0.022261499	-1.643871438
ZFP106	-0.149776246	8.461233991	-3.110628883	0.001987447	0.022261499	-1.64414661
ITGB2	-0.243579224	10.92989204	-3.109615434	0.00199413	0.022324606	-1.64712767
PKD1L1	-0.096350587	3.388954304	-3.108722422	0.002000036	0.022378952	-1.649753693
UQCR10	-0.124787065	9.492557057	-3.106727607	0.002013287	0.02251175	-1.655617113
MLLT1	-0.131359176	8.620007991	-3.106604741	0.002014106	0.02251175	-1.65597814
HMCN2	0.082171599	4.52802608	3.106392238	0.002015523	0.02251175	-1.65660252
GALNT5	0.342682736	7.93425539	3.106300373	0.002016135	0.02251175	-1.656872428
LOC348761	0.123738033	4.233172258	3.105997176	0.002018159	0.022513123	-1.657763193
ACTL7B	0.100231739	5.717643204	3.105964982	0.002018374	0.022513123	-1.657857769
KRTAP10-11	0.110901547	4.433035069	3.105545623	0.002021177	0.022532573	-1.659089658
KIAA1683	-0.203426294	5.739563731	-3.10512265	0.002024007	0.022552311	-1.660332002
C20orf112	0.102099916	7.185681453	3.104940082	0.00202523	0.022554127	-1.660868186
LOC100129196	-0.213889102	5.641405904	-3.104289464	0.002029593	0.022590894	-1.662778736
NDUFV2	0.113996781	10.75890582	3.10260072	0.002040958	0.022705521	-1.667735979
ANKRD33	0.093611217	4.164313543	3.102236296	0.002043418	0.022713505	-1.668805395
RASEF	0.282165762	8.201423467	3.102172282	0.00204385	0.022713505	-1.668993234
NINL	-0.184162756	7.929005606	-3.102020321	0.002044877	0.022713505	-1.669439123
HS2ST1	-0.125248763	7.412578468	-3.101467144	0.002048619	0.022743201	-1.671062102
CMTM1	0.113401604	4.517706563	3.100958664	0.002052065	0.022760095	-1.672553699
C16orf11	0.101422504	5.369844599	3.100785206	0.002053241	0.022760095	-1.673062475
IGSF1	-0.264505018	3.257654606	-3.100769249	0.002053349	0.022760095	-1.673109278
ADAL	-0.140043215	5.636467119	-3.100570844	0.002054696	0.022763165	-1.67369119
CUTA	-0.089363469	11.71416179	-3.100266212	0.002056765	0.022774233	-1.67458459
CALB2	0.401668087	4.8360081	3.099927832	0.002059066	0.02278785	-1.675576868
PEPD	-0.136633899	9.315753225	-3.098907473	0.002066017	0.0228529	-1.678568376
RGMA	-0.202636975	6.57172968	-3.098568293	0.002068333	0.022866628	-1.679562582
FYTTD1	-0.106248466	8.072937727	-3.098140491	0.002071257	0.022885119	-1.680816411
BDNF	0.26518719	5.094217128	3.098009043	0.002072156	0.022885119	-1.681201631
ATF6	0.11327074	7.906363278	3.097601146	0.002074949	0.022904075	-1.682396918
C17orf76-AS1	0.137244087	11.37045106	3.096320701	0.002083737	0.022989166	-1.686148107
SLC12A8	0.306467525	8.649511488	3.095890473	0.002086698	0.023009902	-1.687408169
MAML3	0.148258437	6.202439414	3.094737623	0.002094651	0.023085635	-1.690783837
REXO1L1	0.085538947	4.919231264	3.093964735	0.002099998	0.023132588	-1.693046265
SCUBE2	-0.365709691	7.070883827	-3.09376423	0.002101387	0.023135917	-1.693633102
CREBZF	-0.094318912	8.578784392	-3.092997091	0.002106711	0.023172607	-1.695878026
PFKP	0.261272711	9.821750886	3.092949102	0.002107044	0.023172607	-1.696018441
TRIT1	-0.140121379	8.4890694	-3.092813482	0.002107986	0.023172607	-1.696415253
TOM1L1	0.162049523	8.183763924	3.092307561	0.002111506	0.023199311	-1.697895384
SLC17A8	-0.2712684	2.876669444	-3.092000679	0.002113643	0.023210811	-1.69879309
MIOS	-0.111975206	8.372745057	-3.091027999	0.002120431	0.023263401	-1.701637861
TIMMDC1	-0.085463097	10.05638758	-3.090983621	0.002120741	0.023263401	-1.701767631
ORC2	0.101613766	9.50095972	3.090844813	0.002121711	0.023263401	-1.702173523
WDR65	-0.22547353	3.786523678	-3.089531355	0.002130914	0.023343919	-1.70601338
ZNF804A	-0.181529614	3.651386977	-3.089483686	0.002131249	0.023343919	-1.706152708
HIPK1	-0.092563476	7.255395322	-3.089092021	0.002134	0.023362035	-1.707297412
PFDN2	0.150483829	10.38057558	3.088777708	0.002136211	0.023374212	-1.708215939
NDUFS2	0.124259291	10.72519562	3.087991575	0.002141749	0.023422768	-1.710512893
GTF2A2	0.108507004	8.903635769	3.086824602	0.002149995	0.023500867	-1.71392157
IFT52	-0.118509638	9.020038676	-3.086254632	0.002154033	0.023532917	-1.715585981
LOC100131395	0.125542059	3.698185068	3.085684691	0.002158077	0.023565008	-1.71725001
C4orf33	-0.156059067	8.187721732	-3.08496916	0.002163165	0.023604798	-1.719338698
ZCCHC7	0.108354454	7.37906813	3.084804749	0.002164336	0.023604798	-1.719818559
AQPEP	-0.201232784	3.149196137	-3.084704627	0.002165049	0.023604798	-1.720110773
CDC42EP5	0.167544547	6.41062585	3.084446499	0.002166888	0.023612758	-1.720864091
RPS6KA5	-0.195842722	5.346647854	-3.083777242	0.002171664	0.023646273	-1.722816966
MRPL15	0.165520496	9.718283033	3.083704239	0.002172186	0.023646273	-1.723029962
SPRYD7	0.1293573	7.540852969	3.082583845	0.002180205	0.023721436	-1.726298259
DDA1	0.130422984	9.947251515	3.082363916	0.002181783	0.023726468	-1.726939679
KYNU	0.426239838	7.885568327	3.081959426	0.002184686	0.023734173	-1.728119257
GNAS	-0.078451328	10.37302924	-3.081954533	0.002184722	0.023734173	-1.728133527
RORC	0.275164338	6.861935893	3.08163869	0.002186991	0.023743271	-1.729054486
ULBP1	-0.280090669	5.524594204	-3.081527597	0.00218779	0.023743271	-1.729378398
ATP2C2	0.292653273	6.842641992	3.081110419	0.002190793	0.023763738	-1.730594656
C19orf10	0.119630754	10.23079376	3.080856931	0.002192619	0.023771431	-1.73133361
PHKA1	0.221021244	7.33024722	3.079557563	0.002202002	0.023856439	-1.73512054
NAGK	-0.108096511	9.751576411	-3.079460888	0.002202702	0.023856439	-1.735402232
OSCP1	-0.176178855	7.177956489	-3.078108738	0.002212508	0.023950459	-1.73934125
EPT1	0.151581692	7.670606812	3.076890747	0.002221376	0.024030895	-1.742888027
LOC644669	0.320259207	4.19424184	3.076778204	0.002222197	0.024030895	-1.743215684
HESX1	-0.198141342	5.335271697	-3.076574229	0.002223686	0.024034782	-1.743809504
TMEM155	-0.329659932	4.391468758	-3.076128855	0.00222694	0.024057733	-1.745105965
NPDC1	0.163333269	8.498561512	3.075454069	0.002231878	0.024098849	-1.747069891
CYB561	0.138070362	10.83778568	3.075169082	0.002233967	0.02410917	-1.747899206
SYCP2	-0.403864503	5.888219381	-3.074905466	0.0022359	0.024117807	-1.748666265
CD63	0.056405719	12.64046946	3.073952111	0.002242906	0.02417252	-1.751439774
ME1	-0.258292498	8.161350417	-3.073792285	0.002244083	0.02417252	-1.75190466
OCRL	0.104739946	9.092493236	3.07375188	0.00224438	0.02417252	-1.752022182
OXCT1	-0.243519992	7.329953066	-3.072779983	0.002251547	0.024237445	-1.75484861
CMAHP	-0.256743052	8.188255537	-3.072238375	0.00225555	0.024268262	-1.756423322
RECQL	0.120019735	8.784348419	3.071933576	0.002257806	0.024271007	-1.757309399
REEP6	0.361331835	7.631507681	3.071895713	0.002258086	0.024271007	-1.757419463
LRRC30	0.111902136	4.309071352	3.071157391	0.00226356	0.024317555	-1.759565456
FAM115C	0.159398113	3.966093744	3.069819025	0.002273512	0.024412152	-1.763454267
LRRIQ3	-0.158035696	3.227894851	-3.069491094	0.002275957	0.024426079	-1.76440687
PHACTR2	-0.163861558	8.509533519	-3.069314518	0.002277274	0.024427899	-1.764919764
PAPPA2	0.09338221	3.84157456	3.068808819	0.002281051	0.024456084	-1.766388489
DGCR11	0.227727647	6.225171614	3.067828084	0.002288392	0.024522435	-1.769236224
NOTCH2	-0.115788553	9.489830346	-3.067500169	0.002290851	0.024524547	-1.77018819
HAUS7	-0.130530384	8.498637989	-3.067351114	0.00229197	0.024524547	-1.770620876
BTN3A2	-0.208343015	8.351046064	-3.067272286	0.002292562	0.024524547	-1.770849697
MIG7	0.274488437	3.210267601	3.067187501	0.002293198	0.024524547	-1.7710958
TSPAN1	0.474638573	10.08323637	3.066783771	0.002296233	0.024544661	-1.772267616
GFER	0.082281304	7.040225507	3.066274193	0.002300067	0.02457331	-1.773746438
BAIAP3	0.238732675	7.911413701	3.06539057	0.002306731	0.024632137	-1.776310205
FLJ43903	0.115940483	4.392458212	3.065015022	0.002309569	0.024650069	-1.777399615
CCDC153	-0.180217131	3.901204465	-3.064216122	0.002315615	0.024702219	-1.779716684
NISCH	-0.093866955	8.119514855	-3.063974152	0.00231745	0.024709401	-1.780418361
SCML4	-0.303759929	4.555268064	-3.063686617	0.002319631	0.024720276	-1.7812521
LAMP2	-0.106810529	9.839438798	-3.063161033	0.002323624	0.024750429	-1.782775897
RAD54L2	0.105178995	7.359164639	3.062251801	0.002330545	0.024811737	-1.78541139
[truncated: 19,283 more rows]
