# Supplementary material for: ZNF24 regulates the progression of KRAS mutant lung adenocarcinoma by promoting SLC7A5 translation
Source: Front Oncol. 2022 Nov 23;12:1043177. doi: 10.3389/fonc.2022.1043177 (PMC9727282; doi:10.3389/fonc.2022.1043177)
Supplement: Supplementary file 1 [file DataSheet_1.zip › Data Sheet (4).XLSX]

## Sheet: Sheet1
Gene_id	log2FoldChange	pvalue	padj	sign
HES2	-1.1789	0.00333507	0.0132338	down
DHRS3	-1.32846	1.21193e-12	3.34096e-11	down
LINC01772	-1.52615	0.00211474	0.00899149	down
HSPG2	-1.248	3.01539e-27	3.54413e-25	down
ZNF436-AS1	-1.55053	0.000117991	0.00073742	down
ADGRB2	-1.30911	7.41492e-13	2.11723e-11	down
RIMS3	-2.24496	2.36675e-12	6.28453e-11	down
CITED4	-1.60671	2.21651e-07	2.5654e-06	down
CTH	-1.30669	3.78077e-34	6.99074e-32	down
GBP2	-1.65323	0.000218469	0.00125852	down
SORT1	-1.18264	3.16293e-06	2.89767e-05	down
PPM1J	-1.87175	5.28356e-05	0.000362486	down
IGSF3	-1.10098	1.39729e-11	3.27953e-10	down
TDRKH	-1.1271	5.06639e-09	8.04363e-08	down
PBXIP1	-1.60452	5.57998e-20	3.89879e-18	down
SYT11	-1.7684	0.00173901	0.0075753	down
HAPLN2	-1.68356	0.00281735	0.0114707	down
NES	-1.15522	5.63158e-22	4.59064e-20	down
NTRK1	-1.0242	0.00027499	0.00153569	down
F11R	-1.1876	8.43203e-15	3.22031e-13	down
TNFSF18	-1.76846	0.000286221	0.00159138	down
KIAA0040	-1.09306	0.000475603	0.00247974	down
RALGPS2	-1.11404	0.000334411	0.00182781	down
LAMC1	-1.02557	1.21962e-61	7.70495e-59	down
HMCN1	-1.2595	5.13608e-09	8.12026e-08	down
KIF21B	-1.25408	0.000359613	0.00194453	down
ELF3	-1.83722	0.000174404	0.00103595	down
TMCC2	-1.326	1.74882e-08	2.52049e-07	down
CDK18	-2.43584	3.2684e-05	0.000236091	down
SLC26A9	-1.27146	0.000364123	0.00196471	down
OPN3	-1.11837	1.10365e-14	4.09134e-13	down
LOC101928068	-1.56991	0.00670857	0.0236163	down
PXDN	-1.69183	0.00018467	0.0010899	down
FKBP1B	-2.02034	0.00501312	0.0185117	down
DPYSL5	-1.03259	0.000436112	0.00229674	down
LTBP1	-1.4449	9.77152e-07	9.9567e-06	down
GALM	-1.23809	0.00132098	0.00597336	down
STON1	-2.41217	1.38761e-05	0.000109464	down
ST3GAL5	-1.8625	9.29129e-22	7.41445e-20	down
TBC1D8	-1.19662	1.11752e-33	2.04143e-31	down
ZC3H6	-2.02536	6.76523e-09	1.04882e-07	down
FLJ46875	-1.18052	0.00213775	0.0090756	down
SCN1A	-2.91198	7.13866e-13	2.0422e-11	down
HAGLR	-1.09134	0.00801646	0.027499	down
SLC40A1	-1.10239	1.17053e-06	1.17456e-05	down
CAVIN2	-1.30517	3.84836e-68	3.43228e-65	down
SLC39A10	-1.76804	2.04296e-66	1.72085e-63	down
NRP2	-1.12324	0.0011182	0.00515676	down
SPEG	-1.11459	0.000174295	0.00103593	down
COL4A4	-1.17367	1.97515e-09	3.36108e-08	down
TM4SF20	-2.31915	4.18112e-11	9.0563e-10	down
CHL1	-1.12341	4.82862e-19	3.00048e-17	down
SLC6A6	-1.15604	2.68304e-64	2.03401e-61	down
RARB	-1.29787	6.32525e-09	9.87677e-08	down
FBXL2	-1.14278	4.57541e-06	4.04976e-05	down
PLCD1	-1.93801	2.78659e-05	0.000205564	down
PHF7	-1.03308	0.00012812	0.000793205	down
IL17RD	-1.81807	4.05289e-06	3.61896e-05	down
GXYLT2	-1.50617	1.80416e-05	0.000138927	down
CCDC80	-1.09086	1.18431e-09	2.10651e-08	down
CPNE4	-1.12213	3.81506e-05	0.000270425	down
ACP3	-3.05599	4.01103e-07	4.44231e-06	down
HLTF	-1.34704	2.83311e-24	2.82603e-22	down
CP	-1.4627	0.000134554	0.000827632	down
TM4SF1-AS1	-2.03921	2.64642e-05	0.0001963	down
SUCNR1	-1.63646	5.78886e-60	3.3758e-57	down
BCHE	-1.23599	4.21654e-19	2.63091e-17	down
TNIK	-1.03523	0.000398981	0.00212333	down
EHHADH	-1.17314	5.7253e-06	4.93782e-05	down
LOC100129917	-1.01504	0.000393928	0.00210086	down
TMEM129	-1.03464	1.91373e-13	5.99504e-12	down
SMIM14	-1.1981	9.02099e-11	1.87365e-09	down
ATP8A1	-1.66114	9.50459e-12	2.30943e-10	down
ANXA3	-1.02797	9.7361e-09	1.47766e-07	down
GPRIN3	-1.2713	2.3936e-55	1.24231e-52	down
TSPAN5	-1.00115	2.8493e-05	0.000209612	down
PRSS12	-1.00455	0.00103202	0.00482063	down
HHIP	-1.03394	6.19723e-05	0.000417982	down
FGA	-1.01062	0.000633843	0.003153	down
FGG	-1.39226	2.41983e-26	2.67806e-24	down
CBR4	-1.28563	2.08779e-08	2.9723e-07	down
SEMA5A	-1.2847	4.88263e-15	1.93797e-13	down
ITGA1	-1.18176	1.55941e-15	6.79418e-14	down
CDK7	-1.499	0.00222368	0.00938105	down
F2R	-1.17107	1.40444e-13	4.47347e-12	down
F2RL1	-1.12587	0.00122585	0.00558316	down
RHOBTB3	-1.17627	1.57428e-41	4.26237e-39	down
STARD4	-1.20578	4.30574e-38	9.74382e-36	down
STARD4-AS1	-1.3255	0.000703882	0.00346053	down
FBN2	-1.04274	1.82016e-10	3.61979e-09	down
P4HA2	-1.01331	1.12943e-20	8.3128e-19	down
FSTL4	-1.43056	4.77344e-17	2.35749e-15	down
TCF7	-1.33374	0.000720801	0.00352883	down
CD14	-1.67201	4.3052e-11	9.28527e-10	down
ADAM19	-1.21398	8.56954e-14	2.81237e-12	down
INSYN2B	-1.11205	0.0055743	0.0202147	down
NEURL1B	-1.76844	3.19991e-08	4.40322e-07	down
SNCB	-2.87539	1.75764e-05	0.000135689	down
UNC5A	-1.77032	0.00175468	0.00763631	down
FGFR4	-1.83224	4.6338e-17	2.30353e-15	down
FLT4	-1.11449	6.28268e-11	1.33228e-09	down
SERPINB1	-1.35391	1.83139e-55	9.91699e-53	down
DSP	-1.19796	0.000806086	0.00389728	down
TMEM170B	-1.07732	1.84345e-09	3.15824e-08	down
BTN3A1	-1.15259	6.62087e-10	1.21092e-08	down
PRSS16	-1.35361	0.00340083	0.013435	down
PTK7	-1.28104	1.06202e-07	1.30913e-06	down
PAQR8	-1.52726	2.41534e-05	0.000181115	down
LOC730101	-1.42714	8.67809e-05	0.000563259	down
LOC101928307	-1.79108	0.00350279	0.0137732	down
CCN2	-1.11655	4.8762e-40	1.19247e-37	down
SLC2A12	-2.32215	1.24475e-05	9.97462e-05	down
FLJ46906	-1.05117	0.000267966	0.00150478	down
ADGRG6	-1.05338	4.47001e-25	4.70654e-23	down
UTRN	-1.15354	1.01632e-18	6.11486e-17	down
ULBP2	-1.08017	3.00239e-06	2.77406e-05	down
ULBP1	-1.01773	7.4363e-05	0.00049257	down
AKAP12	-1.43719	1.63524e-30	2.47935e-28	down
PDGFA	-1.89061	3.15561e-35	6.19935e-33	down
SLC29A4	-1.4573	1.72441e-06	1.66958e-05	down
KLHL7-DT	-1.27509	0.00696484	0.0243489	down
NFE2L3	-1.07873	3.17495e-15	1.31168e-13	down
SKAP2	-1.0496	1.79073e-17	9.29832e-16	down
HOXA13	-1.02233	0.00362428	0.0141642	down
LINC00957	-1.25277	0.00506307	0.0186643	down
MLXIPL	-1.28257	0.00143347	0.00640183	down
CLIP2	-1.16408	1.08694e-14	4.04918e-13	down
GTF2I	-1.77265	2.64066e-07	3.03086e-06	down
POR	-1.36029	7.73743e-27	8.75484e-25	down
SEMA3C	-1.07555	4.90672e-08	6.48046e-07	down
PEG10	-1.06064	1.0141e-06	1.03055e-05	down
PDK4	-1.35116	6.1574e-18	3.35822e-16	down
GPC2	-1.29637	0.000190038	0.0011168	down
STAG3	-1.22732	0.00209633	0.00892576	down
PVRIG	-1.05045	0.00588741	0.021193	down
PCOLCE	-1.51547	0.000214129	0.00123634	down
COL26A1	-1.00728	0.00913731	0.0305828	down
LAMB1	-1.05747	1.44774e-63	9.97759e-61	down
CPED1	-1.33149	1.80137e-30	2.7042e-28	down
AASS	-1.37467	1.0909e-08	1.63034e-07	down
MEST	-2.64201	2.94073e-10	5.67991e-09	down
KCNH2	-1.06166	0.00759394	0.0262516	down
PTK2B	-1.47105	5.66089e-33	9.64386e-31	down
ADGRA2	-1.04839	0.00097218	0.00458055	down
TCIM	-1.21166	3.43666e-07	3.8512e-06	down
COL14A1	-1.78338	0.000152663	0.000922916	down
FAM83A	-1.03593	0.00593709	0.0213263	down
LRATD2	-1.05916	2.60059e-05	0.0001935	down
TRAPPC9	-1.30527	1.58869e-11	3.68877e-10	down
PTP4A3	-2.17718	9.97489e-09	1.50937e-07	down
MINCR	-1.38694	0.000588913	0.0029596	down
RHPN1	-1.16981	2.03602e-05	0.000155048	down
MFSD3	-1.21048	4.73161e-12	1.19568e-10	down
ERMP1	-1.06032	1.42692e-13	4.52615e-12	down
TTC39B	-1.28194	7.33047e-06	6.16443e-05	down
MYORG	-1.01014	5.40511e-05	0.000369821	down
TMEM8B	-1.30273	2.30624e-05	0.00017388	down
CNTNAP3	-1.09296	8.45628e-06	7.0139e-05	down
KLF9	-1.9263	6.88072e-15	2.66817e-13	down
CTSV	-1.04497	0.000412698	0.00218788	down
CORO2A	-2.19968	3.22526e-09	5.3096e-08	down
GALNT12	-1.00725	1.52854e-12	4.18334e-11	down
ABCA1	-1.66595	8.64355e-06	7.1614e-05	down
KIAA1958	-1.10176	2.10422e-09	3.56472e-08	down
CNTRL	-1.10158	7.36363e-11	1.55066e-09	down
GSN	-1.14687	9.5541e-15	3.61245e-13	down
PTGS1	-2.27403	1.38269e-07	1.65595e-06	down
PIP5KL1	-1.02668	0.000599947	0.00300509	down
KYAT1	-1.2413	2.73209e-13	8.3516e-12	down
FAM78A	-1.32882	0.00151836	0.00672941	down
EXD3	-1.03048	4.96179e-05	0.000342424	down
NOXA1	-1.37161	0.00122634	0.00558371	down
ADARB2	-1.04002	0.000227158	0.00130165	down
ACBD7	-1.30177	0.00158053	0.00696626	down
RASGEF1A	-1.12893	0.00107312	0.00498337	down
RASSF4	-1.76023	0.000114294	0.000716674	down
DEPP1	-1.89902	0.000521975	0.0026692	down
ANK3	-1.02661	3.9687e-29	5.5205e-27	down
RHOBTB1	-1.20091	6.7169e-23	5.81952e-21	down
VSIR	-1.58245	1.05944e-11	2.55376e-10	down
DDIT4	-1.24453	1.49992e-71	1.51612e-68	down
ZCCHC24	-1.02936	1.02948e-09	1.85159e-08	down
KLLN	-1.05059	6.94538e-06	5.86335e-05	down
FRAT1	-1.33797	0.00421066	0.0160407	down
OLMALINC	-2.04619	2.70921e-35	5.40487e-33	down
CFAP58-DT	-1.65541	1.21339e-08	1.80014e-07	down
AFAP1L2	-2.21094	3.38513e-06	3.07522e-05	down
MRPL23-AS1	-3.74271	6.54723e-05	0.000438661	down
SLC22A18	-1.06464	1.11378e-07	1.36627e-06	down
TP53I11	-1.22999	0.000121308	0.000755968	down
LARGE2	-2.53566	0.000125944	0.000781329	down
SLC43A1	-2.22722	4.78909e-08	6.36391e-07	down
MACROD1	-1.13816	8.19065e-08	1.03489e-06	down
TRPT1	-1.11601	1.16829e-06	1.17349e-05	down
EFEMP2	-1.76669	0.000590361	0.00296589	down
PC	-1.11355	6.40846e-20	4.41659e-18	down
TMEM135	-1.13446	1.37284e-12	3.764e-11	down
GUCY1A2	-1.28806	0.000148178	0.000899751	down
IL18	-1.82338	1.04557e-06	1.05969e-05	down
BCO2	-1.70874	0.00136491	0.00613726	down
SORL1	-1.27275	1.54661e-06	1.51778e-05	down
VWA5A	-1.25211	9.23213e-29	1.26106e-26	down
SLC2A3	-1.09698	8.51004e-61	5.16117e-58	down
KLRC2	-1.36684	0.00420733	0.0160334	down
AMN1	-1.03494	0.000152955	0.0009243	down
CNTN1	-2.06274	1.94658e-16	9.19441e-15	down
PCED1B	-1.08538	0.00124967	0.00567799	down
C1QL4	-2.17025	2.66247e-07	3.05359e-06	down
ERBB3	-1.67858	8.83362e-05	0.000571884	down
LRP1	-1.63987	6.2762e-31	9.81029e-29	down
CYP27B1	-1.10182	9.8347e-06	8.06456e-05	down
DUSP6	-1.11054	1.26174e-30	1.95209e-28	down
LUM	-1.27288	1.72654e-08	2.49289e-07	down
LINC00173	-3.66079	2.27731e-11	5.14585e-10	down
FREM2	-2.07939	0.00034083	0.00185554	down
FAM216B	-1.18487	0.000623143	0.00310793	down
KLF12	-1.01112	0.000364789	0.0019669	down
DNAJC3-DT	-2.26442	2.85685e-05	0.000210066	down
MBNL2	-1.18937	7.46498e-22	6.05262e-20	down
RNASE4	-1.64662	1.01092e-16	4.89697e-15	down
SLC22A17	-1.15679	0.000258939	0.00146112	down
DHRS1	-1.10794	5.49403e-08	7.16872e-07	down
PTGER2	-1.33162	9.6907e-05	0.000617432	down
ARMH4	-1.71974	6.62923e-05	0.000443372	down
ARG2	-1.16267	0.00134766	0.00607407	down
LOC100506476	-1.15792	0.000496939	0.00256978	down
ALDH6A1	-1.06569	8.53879e-05	0.000555644	down
JDP2	-1.16922	2.23602e-09	3.77113e-08	down
ISM2	-1.1555	0.00667993	0.0235481	down
TC2N	-1.00473	1.59481e-18	9.40877e-17	down
SYNE3	-1.56298	3.43444e-08	4.70397e-07	down
BMF	-1.12506	0.0085105	0.0289384	down
SEMA6D	-1.98086	0.00329505	0.0131093	down
SHC4	-1.01643	1.20283e-08	1.78797e-07	down
CGNL1	-1.1041	0.000428239	0.00226156	down
SMAD3	-1.02932	9.48699e-28	1.16944e-25	down
UACA	-1.07723	2.84901e-15	1.19315e-13	down
STRA6	-1.06346	5.39902e-07	5.83048e-06	down
HYKK	-1.14679	0.000144908	0.000883076	down
ADAMTS7	-1.54868	1.23939e-08	1.83511e-07	down
GOLGA6L9	-1.66496	0.000476678	0.00248279	down
NTRK3	-1.15092	0.00877414	0.0295959	down
HAPLN3	-1.54868	3.29051e-06	2.99892e-05	down
IDH2	-1.0924	3.69108e-17	1.847e-15	down
RGMA	-1.41536	0.00741319	0.0257088	down
FBXL16	-1.18653	3.11333e-06	2.86336e-05	down
PRR25	-2.61292	4.87193e-05	0.000336986	down
CACNA1H	-1.59583	3.11857e-13	9.3817e-12	down
BAIAP3	-1.70191	0.00391241	0.0150941	down
MEIOB	-1.25157	0.00165984	0.00727564	down
HS3ST6	-3.35082	0.000411959	0.00218591	down
SYNGR3	-1.1674	0.000213129	0.0012315	down
RAB26	-2.74292	1.71439e-35	3.61022e-33	down
CASKIN1	-1.33777	6.51773e-05	0.000437652	down
PPL	-1.41545	2.81087e-05	0.000206947	down
SYT17	-1.12418	0.000137532	0.000843213	down
ACSM3	-2.02778	1.72027e-06	1.66766e-05	down
IL21R	-2.41932	0.000916583	0.00435104	down
NKD1	-1.38563	0.00115024	0.00527844	down
RBL2	-1.07376	2.33319e-21	1.81415e-19	down
LDHD	-1.6699	1.23435e-07	1.50082e-06	down
CHST6	-1.94553	0.000839692	0.00403787	down
NUDT7	-1.1479	0.00224124	0.00943939	down
PKD1L2	-1.49498	0.000160754	0.000960725	down
DOC2B	-1.28039	0.000199251	0.00116149	down
ALOX15	-2.25925	5.31407e-05	0.000364249	down
CLDN7	-1.3136	0.000745791	0.00363708	down
EFNB3	-1.12089	0.00852084	0.0289605	down
TMEM107	-1.04337	9.94362e-08	1.23074e-06	down
SLC25A35	-1.56083	5.90268e-10	1.08877e-08	down
SREBF1	-1.11083	2.51826e-48	8.87952e-46	down
NATD1	-1.17191	2.01947e-07	2.35351e-06	down
CORO6	-1.58942	4.36229e-05	0.000304938	down
RAB11FIP4	-1.2102	6.45023e-05	0.000433696	down
RDM1	-1.2775	0.000688289	0.00339377	down
ACLY	-1.11551	1.35601e-05	0.000107362	down
CNTNAP1	-1.09452	1.94302e-13	6.07423e-12	down
LINC00910	-1.54866	0.00124781	0.00567297	down
HDAC5	-1.01383	4.30117e-09	6.95991e-08	down
FZD2	-1.48537	1.93318e-07	2.26164e-06	down
ACBD4	-1.09001	2.8414e-09	4.70833e-08	down
MAPT	-1.61791	4.15567e-19	2.60365e-17	down
NFE2L1-DT	-1.7915	0.00169079	0.00739848	down
MRC2	-1.55954	7.24173e-20	4.96828e-18	down
WIPI1	-1.00899	8.50993e-08	1.06546e-06	down
MAP2K6	-1.38177	4.64874e-12	1.1767e-10	down
HID1	-1.03128	0.000384558	0.00205812	down
SLC16A5	-1.18677	8.03653e-07	8.35733e-06	down
ITGB4	-1.80118	0.00104697	0.00488134	down
TMC6	-1.11532	3.96837e-09	6.46972e-08	down
LINC01970	-1.80157	0.00237049	0.00990595	down
TEX19	-1.26178	2.37815e-05	0.000178623	down
FN3K	-1.00329	0.00338288	0.013371	down
TYMSOS	-1.01345	0.00597449	0.0214332	down
ZBTB7C	-1.44312	0.000653971	0.00324673	down
HMSD	-1.06011	0.00182954	0.00793008	down
PLPPR3	-2.08079	2.73788e-05	0.0002022	down
ABCA7	-1.28968	4.13006e-21	3.16262e-19	down
REEP6	-1.77175	6.25587e-07	6.66091e-06	down
ATP8B3	-1.5852	9.35436e-07	9.56378e-06	down
TLE2	-1.10573	0.000332227	0.00181784	down
SEMA6B	-1.11539	1.3491e-16	6.49366e-15	down
EVI5L	-1.27378	6.9746e-25	7.1938e-23	down
ICAM5	-2.32966	1.643e-11	3.79484e-10	down
RAB3D	-1.13431	1.2045e-13	3.8692e-12	down
MAST1	-1.12313	0.000516609	0.00264891	down
NOTCH3	-1.052	4.95917e-42	1.4187e-39	down
SLC27A1	-1.2863	4.27666e-11	9.23685e-10	down
JAK3	-2.24912	1.76407e-08	2.53708e-07	down
MAST3	-1.00133	9.24106e-06	7.60657e-05	down
PGPEP1	-1.70287	3.61855e-14	1.27001e-12	down
TMEM59L	-1.00982	3.53922e-05	0.000253002	down
ZNF536	-1.01569	0.0031444	0.0125892	down
KIRREL2	-3.30994	0.00137077	0.00615828	down
APLP1	-1.19452	2.60668e-14	9.27758e-13	down
ZFP14	-1.22853	0.00110724	0.00511488	down
CYP2S1	-1.32214	0.000695124	0.00342191	down
ATP1A3	-1.87502	3.57235e-06	3.22789e-05	down
BCAM	-1.51818	2.62798e-06	2.46416e-05	down
EML2	-1.62529	3.62846e-28	4.62309e-26	down
GIPR	-1.22476	0.0012783	0.00579592	down
NOVA2	-2.71771	0.00105084	0.00489639	down
C5AR1	-1.17645	5.96294e-07	6.37588e-06	down
EHD2	-1.27978	2.028e-05	0.000154515	down
GRIN2D	-1.02966	0.00130529	0.00590769	down
DBP	-1.72714	4.08377e-06	3.64438e-05	down
TRPM4	-1.03242	7.21508e-06	6.0775e-05	down
RCN3	-2.17981	1.44732e-18	8.60558e-17	down
CPT1C	-2.42977	0.00148678	0.00661074	down
SHANK1	-1.17362	0.000497389	0.00257035	down
KLK1	-1.73621	0.000986168	0.00463349	down
LINC01433	-2.99941	4.31826e-43	1.28379e-40	down
OSER1-DT	-1.01312	0.00403445	0.0155019	down
LINC01273	-1.81095	1.98865e-06	1.90353e-05	down
FAM210B	-1.22895	1.61064e-71	1.52628e-68	down
PCK1	-6.02082	9.49974e-05	0.000606975	down
ZNF831	-1.37473	1.9751e-12	5.32761e-11	down
MHENCR	-1.48877	8.36276e-08	1.05224e-06	down
DOP1B	-1.1201	3.23325e-08	4.44045e-07	down
PLAC4	-1.72198	9.26495e-60	5.20278e-57	down
ABCG1	-5.20361	4.57293e-13	1.3595e-11	down
PDE9A	-1.28911	0.000495018	0.00256072	down
LRRC3	-1.2769	8.76799e-07	9.01901e-06	down
COL18A1	-1.33281	6.01022e-07	6.42191e-06	down
LINC01694	-1.24203	8.56243e-07	8.83755e-06	down
COL6A2	-1.015	2.8796e-05	0.000211636	down
CLTCL1	-1.14851	0.00587123	0.0211448	down
LOC100507599	-1.11656	0.00107864	0.00500287	down
CASTOR1	-1.29335	2.77778e-11	6.17546e-10	down
PPARA	-1.27277	1.38024e-05	0.000108996	down
ADM2	-1.1367	1.7192e-09	2.96545e-08	down
GYG2	-1.20666	2.66752e-15	1.12036e-13	down
MAOA	-1.33278	2.34476e-10	4.56956e-09	down
FOXO4	-1.39559	6.03621e-07	6.44515e-06	down
AMOT	-1.45851	0.000580082	0.0029222	down
APLN	-1.29031	5.20891e-65	4.15671e-62	down
EOLA2	-1.22959	3.5945e-06	3.24211e-05	down
ABCD1	-1.24428	1.25945e-06	1.2563e-05	down
TMEM187	-1.37661	0.00136764	0.00614769	down
RAB39B	-1.20999	7.29207e-05	0.000484286	down
TMLHE	-1.62048	3.83058e-08	5.19028e-07	down
SPRY3	-1.25527	0.000473189	0.00246885	down
PDE4DIP-2	-1.07411	6.19716e-05	0.000417982	down
SPC25-2	-1.10043	7.7046e-05	0.000508121	down
NRBP2-2	-1.06796	0.00330851	0.013154	down
LOC388282-2	-1.00126	0.000512723	0.00263348	down
EPS8L1-10	-2.59164	0.00270955	0.0110913	down
IFNGR2-2	-1.67934	2.9797e-12	7.76257e-11	down
EBP-2	-1.42953	7.25837e-23	6.25292e-21	down
DDR1-5	-2.28233	3.77162e-07	4.19863e-06	down
ATF6B-4	-1.03204	1.25622e-05	0.000100405	down
MAPT-2	-1.13039	0.00473495	0.0176608	down
Novel.56	-3.30681	3.15139e-05	0.000228619	down
Novel.64	-2.39775	0.000186195	0.00109763	down
Novel.124	-1.67224	4.84959e-06	4.26011e-05	down
Novel.247	-2.02383	8.05238e-06	6.70825e-05	down
Novel.250	-1.05634	0.000912147	0.0043327	down
Novel.261	-1.24412	0.00137191	0.0061611	down
Novel.286	-4.16335	2.86764e-12	7.49641e-11	down
Novel.315	-1.05192	2.04099e-05	0.000155115	down
Novel.371	-1.07467	0.00166957	0.00731619	down
Novel.428	-1.24291	0.00363972	0.0142084	down
Novel.451	-1.34763	0.00325596	0.0129844	down
Novel.462	-1.79353	0.000626734	0.00312378	down
Novel.465	-1.78997	3.92353e-07	4.35299e-06	down
Novel.527	-5.28752	0.000134002	0.000824905	down
Novel.622	-1.51518	0.000187868	0.00110577	down
Novel.676	-1.00527	0.00420411	0.0160278	down
Novel.677	-1.96525	0.000791669	0.00383737	down
Novel.717	-2.01455	0.00119319	0.00545079	down
Novel.748	-1.31548	3.63905e-05	0.000259526	down
Novel.798	-2.86179	0.00157566	0.00695086	down
Novel.910	-1.35728	0.000997758	0.00467635	down
Novel.949	-1.68085	7.45045e-07	7.82297e-06	down
Novel.986	-1.40225	0.00163642	0.00719062	down
Novel.1024	-1.04383	4.80951e-07	5.25752e-06	down
Novel.1122	-1.44201	0.00671421	0.0236307	down
Novel.1127	-1.55176	0.000440235	0.00231444	down
Novel.1145	-1.14113	0.00527833	0.0193076	down
Novel.1199	-3.30478	3.81727e-05	0.000270456	down
Novel.1339	-1.47347	0.0023873	0.00996399	down
Novel.1342	-2.80992	7.6487e-08	9.73747e-07	down
Novel.1384	-1.09126	0.000179496	0.00106185	down
Novel.1403	-3.18513	2.68513e-05	0.000198789	down
Novel.1426	-2.40846	1.38674e-06	1.37694e-05	down
Novel.1497	-1.24987	7.42775e-05	0.000492218	down
Novel.1550	-1.19809	0.00206738	0.00882727	down
MIR6859-1	-0.00196872	0.982797	0.990962	normal
MIR1302-2	-0.0106787	0.763918	NA	normal
FAM138A	0.0160987	0.559168	NA	normal
OR4F5	NA	NA	NA	normal
LOC729737	0.0883263	0.418657	0.59413	normal
LOC100132287	-0.0077346	0.882251	NA	normal
OR4F29	NA	NA	NA	normal
LOC101928626	NA	NA	NA	normal
MIR12136	-0.148562	0.367907	0.544162	normal
OR4F16	-0.0106787	0.763918	NA	normal
LOC100288069	-0.137769	0.415325	0.590352	normal
FAM87B	-0.0218338	0.737389	NA	normal
LINC00115	-0.0076126	0.934397	0.964879	normal
LINC01128	0.640291	0.000890028	0.00423959	normal
FAM41C	NA	NA	NA	normal
LINC02593	-0.0136776	0.880211	0.934412	normal
LOC107985728	0.164037	0.110427	0.226439	normal
SAMD11	0.530751	0.0280673	0.0774442	normal
NOC2L	0.194434	0.00440414	0.0166357	normal
KLHL17	-0.24	0.135273	0.265023	normal
PLEKHN1	0.254456	0.154575	0.292467	normal
PERM1	0.00821157	0.777108	NA	normal
HES4	0.837728	3.91748e-06	3.50631e-05	normal
AGRN	-0.386134	1.17921e-06	1.1817e-05	normal
LOC100288175	0.0562272	0.630163	0.772428	normal
LOC105378948	-0.0783653	0.220231	NA	normal
RNF223	-0.0103768	0.780239	NA	normal
C1orf159	0.42181	0.0152184	0.0466994	normal
LINC01342	NA	NA	NA	normal
MIR200B	NA	NA	NA	normal
MIR200A	NA	NA	NA	normal
MIR429	NA	NA	NA	normal
TTLL10	0.0101449	0.76984	NA	normal
TNFRSF18	0.0101526	0.769468	NA	normal
TNFRSF4	NA	NA	NA	normal
SDF4	0.117002	0.128528	0.254691	normal
B3GALT6	0.518819	0.000805107	0.00389503	normal
C1QTNF12	-0.0276392	0.772393	0.870579	normal
UBE2J2	0.36111	0.000580002	0.0029222	normal
SCNN1D	-0.22857	0.149272	0.285117	normal
ACAP3	-0.42804	0.000190303	0.00111793	normal
MIR6726	NA	NA	NA	normal
SNORD167	-0.0679909	0.304446	NA	normal
PUSL1	0.0643498	0.647039	0.784156	normal
INTS11	0.0191504	0.835072	0.908862	normal
MIR6727	NA	NA	NA	normal
CPTP	0.171721	0.253047	0.419174	normal
TAS1R3	0.275956	0.0950922	0.201959	normal
DVL1	0.06123	0.502126	0.66963	normal
MIR6808	NA	NA	NA	normal
MXRA8	0.0399338	0.78424	0.878466	normal
AURKAIP1	0.151929	0.101702	0.212514	normal
CCNL2	-0.175823	0.0840334	0.183511	normal
MRPL20-AS1	0.050099	0.713409	0.831479	normal
MRPL20	0.783823	3.49389e-15	1.43174e-13	normal
MRPL20-DT	0.182991	0.294485	0.466804	normal
ANKRD65	0.013545	0.593592	NA	normal
TMEM88B	-0.0199997	0.542542	NA	normal
LINC01770	0.00025373	0.998565	NA	normal
VWA1	-0.588725	0.000717711	0.00351938	normal
ATAD3C	-0.0251348	0.704692	NA	normal
ATAD3A	0.37615	1.78159e-05	0.000137286	normal
TMEM240	0.0269362	0.467216	NA	normal
SSU72	0.467616	6.71177e-08	8.60946e-07	normal
FNDC10	-0.00848284	0.955854	0.976551	normal
LOC105378586	-0.0120762	0.747315	NA	normal
MIB2	-0.0272842	0.855323	0.921182	normal
MMP23B	-0.000441642	0.991689	NA	normal
CDK11B	0.235043	0.0631141	0.147904	normal
SLC35E2B	-0.440187	0.00110206	0.00510057	normal
CDK11A	-0.0221942	0.886775	0.937908	normal
SLC35E2A	-0.896948	0.000250525	0.00141892	normal
NADK	-0.0721239	0.459836	0.632557	normal
GNB1	-0.0615356	0.326217	0.500871	normal
LOC105378949	-0.0179292	0.720114	NA	normal
CALML6	-0.00944335	0.856565	NA	normal
TMEM52	-0.664117	0.0139986	0.043472	normal
CFAP74	0.0011413	0.973851	NA	normal
GABRD	-0.0707898	0.465291	0.63717	normal
LOC105378591	NA	NA	NA	normal
PRKCZ	-0.237665	0.182652	0.330356	normal
PRKCZ-AS1	-0.0157069	0.85149	NA	normal
FAAP20	0.112239	0.416482	0.591599	normal
LOC112268219	-0.00176974	0.988627	0.993542	normal
SKI	0.11289	0.282137	0.453345	normal
MORN1	0.136393	0.42213	0.598106	normal
RER1	0.331445	0.000195652	0.00114359	normal
PEX10	0.485603	0.000885773	0.00422463	normal
PLCH2	0.0177173	0.666854	NA	normal
PANK4	-0.270751	0.071315	0.162598	normal
HES5	NA	NA	NA	normal
TNFRSF14-AS1	NA	NA	NA	normal
TNFRSF14	-0.023289	0.771971	NA	normal
LOC100996583	0.000416622	0.99131	NA	normal
PRXL2B	0.192423	0.175935	0.32236	normal
MMEL1	-0.00674266	0.811112	NA	normal
TTC34	NA	NA	NA	normal
ACTRT2	NA	NA	NA	normal
PRDM16-DT	-0.0168072	0.617455	NA	normal
PRDM16	-0.294745	0.112823	0.230266	normal
MIR4251	NA	NA	NA	normal
ARHGEF16	-0.00247538	0.98492	0.991428	normal
MEGF6	0.172754	0.307725	0.480657	normal
MIR551A	NA	NA	NA	normal
TPRG1L	0.37594	0.0129146	0.0406923	normal
WRAP73	-0.146488	0.252845	0.419022	normal
TP73	-0.0209556	0.81474	0.895783	normal
TP73-AS1	-0.280857	0.0839365	0.183325	normal
CCDC27	-0.0317898	0.405436	NA	normal
SMIM1	-0.0682012	0.16019	NA	normal
LRRC47	0.435532	5.74786e-05	0.000390803	normal
CEP104	-0.10211	0.410863	0.586362	normal
DFFB	-0.232416	0.167136	0.309939	normal
C1orf174	0.153273	0.243521	0.408436	normal
LINC01134	0.00695518	0.877517	NA	normal
LINC01346	NA	NA	NA	normal
LINC01345	NA	NA	NA	normal
LINC01777	NA	NA	NA	normal
LINC01646	NA	NA	NA	normal
AJAP1	NA	NA	NA	normal
MIR4689	-0.0106787	0.763918	NA	normal
NPHP4	-0.192822	0.0937544	0.19979	normal
KCNAB2	0.218453	0.0404984	0.104428	normal
CHD5	-0.284719	0.125716	0.250506	normal
RPL22	0.136571	0.0421491	0.107695	normal
RNF207-AS1	-0.0276889	0.787016	0.879996	normal
RNF207	-0.00282912	0.981988	0.990547	normal
ICMT	0.391168	9.76659e-07	9.9567e-06	normal
LINC00337	0.00117283	0.992959	0.99598	normal
HES3	NA	NA	NA	normal
GPR153	-0.71204	0.00382707	0.0148139	normal
ACOT7	0.0165251	0.859369	0.923387	normal
ESPN	-0.154202	0.0467149	NA	normal
MIR4252	NA	NA	NA	normal
TNFRSF25	0.0882598	0.402183	0.578	normal
PLEKHG5	-0.0539159	0.73518	0.845385	normal
NOL9	0.428917	0.00653022	0.0231173	normal
TAS1R1	NA	NA	NA	normal
ZBTB48	0.416864	0.0130312	0.0410001	normal
KLHL21	0.752067	5.67311e-10	1.04897e-08	normal
PHF13	-0.0303882	0.826045	0.902926	normal
THAP3	-0.0838602	0.578608	0.732406	normal
DNAJC11	0.512633	6.584e-08	8.47424e-07	normal
LINC01672	NA	NA	NA	normal
CAMTA1-DT	-0.0262586	0.669668	NA	normal
CAMTA1	-0.0524135	0.709818	0.828911	normal
CAMTA1-AS2	NA	NA	NA	normal
VAMP3	0.207691	0.0542992	0.131242	normal
PER3	-0.443333	0.0495414	0.122277	normal
UTS2	NA	NA	NA	normal
TNFRSF9	0.0682697	0.469871	0.640837	normal
PARK7	0.0553304	0.452923	0.625886	normal
ERRFI1	0.210478	0.00544935	0.0198279	normal
LINC01714	0.0135863	0.592452	NA	normal
SLC45A1	-0.300963	0.0973063	0.205662	normal
RERE	-0.438719	0.00138752	0.00622415	normal
RERE-AS1	NA	NA	NA	normal
SNORD128	NA	NA	NA	normal
ENO1	0.00997958	0.870562	0.929147	normal
MIR6728	-0.00878276	0.774261	NA	normal
ENO1-AS1	0.218763	0.169762	0.313741	normal
CA6	-0.0103768	0.780239	NA	normal
SLC2A7	NA	NA	NA	normal
SLC2A5	0.0160987	0.559168	NA	normal
GPR157	-0.0718759	0.631259	0.773177	normal
MIR34AHG	-0.113386	0.493766	0.662228	normal
MIR34A	NA	NA	NA	normal
LNCTAM34A	-0.0388182	0.655635	0.79039	normal
H6PD	-0.580064	3.08704e-07	3.49296e-06	normal
SPSB1	0.324128	0.040796	0.104963	normal
LINC02606	-0.0559973	0.46213	NA	normal
SLC25A33	0.486216	0.00310982	0.0124672	normal
TMEM201	0.54279	0.000198568	0.00115796	normal
PIK3CD	-0.800356	0.00553164	0.0200829	normal
PIK3CD-AS1	-0.0106787	0.763918	NA	normal
PIK3CD-AS2	-0.00920044	0.858508	NA	normal
CLSTN1	-0.315026	0.000304961	0.00168261	normal
CTNNBIP1	-0.347717	0.0521487	0.127057	normal
LZIC	0.455528	0.000750725	0.00365761	normal
MIR5697	0.0101449	0.76984	NA	normal
RBP7	NA	NA	NA	normal
UBE4B	-0.37289	0.000159293	0.00095312	normal
KIF1B	-0.664894	2.38379e-13	7.33125e-12	normal
PGD	-0.358323	5.19125e-10	9.70527e-09	normal
CENPS	0.0838249	0.502997	0.670456	normal
CENPS-CORT	0.00821157	0.777108	NA	normal
CORT	0.00933275	0.896137	NA	normal
DFFA	0.318964	0.000516441	0.00264891	normal
PEX14	-0.0753509	0.605864	0.754197	normal
CASZ1	-0.474497	0.00694257	0.0242766	normal
C1orf127	NA	NA	NA	normal
TARDBP	0.636695	8.91888e-20	6.01014e-18	normal
MASP2	0.194513	0.155586	0.293993	normal
SRM	0.443703	1.22346e-08	1.8133e-07	normal
EXOSC10	0.348546	0.000458225	0.00239986	normal
EXOSC10-AS1	0.0342856	0.376808	NA	normal
MTOR	-0.0667044	0.392628	0.568985	normal
MTOR-AS1	NA	NA	NA	normal
ANGPTL7	-0.0103768	0.780239	NA	normal
UBIAD1	0.564002	6.52781e-05	0.000437937	normal
DISP3	0.00895825	0.851373	NA	normal
LINC01647	0.0321233	0.275509	NA	normal
FBXO2	-0.108027	0.257226	0.423781	normal
FBXO44	-0.0396634	0.776747	0.873603	normal
FBXO6	-0.170503	0.322601	0.497187	normal
MAD2L2	-0.10918	0.333967	0.509161	normal
DRAXIN	-0.0303961	0.700518	NA	normal
AGTRAP	0.108526	0.3586	0.53462	normal
C1orf167	-0.0504423	0.25	NA	normal
C1orf167-AS1	-0.0244423	0.498181	NA	normal
MTHFR	-0.387582	0.0157666	0.0479495	normal
CLCN6	-0.367145	0.0265018	0.0738775	normal
NPPA-AS1	0.0430462	0.382256	NA	normal
NPPA	0.0191398	0.705062	NA	normal
NPPB	NA	NA	NA	normal
RNU5E-1	NA	NA	NA	normal
KIAA2013	0.164708	0.0771758	0.172384	normal
PLOD1	-0.402969	3.13155e-07	3.53804e-06	normal
MFN2	0.359639	7.69877e-06	6.4491e-05	normal
MIIP	0.2018	0.179073	0.326	normal
MIR6729	NA	NA	NA	normal
MIR7846	NA	NA	NA	normal
TNFRSF1B	-0.399252	0.0625791	0.146877	normal
MIR4632	NA	NA	NA	normal
VPS13D	-0.435957	0.000107347	0.000675912	normal
SNORA59A	-0.0150715	0.711723	NA	normal
MIR6730	NA	NA	NA	normal
AADACL4	NA	NA	NA	normal
AADACL3	NA	NA	NA	normal
C1orf158	NA	NA	NA	normal
PRAMEF12	NA	NA	NA	normal
PRAMEF1	NA	NA	NA	normal
LINC01784	NA	NA	NA	normal
PRAMEF11	NA	NA	NA	normal
HNRNPCL1	NA	NA	NA	normal
PRAMEF2	NA	NA	NA	normal
PRAMEF4	NA	NA	NA	normal
PRAMEF10	NA	NA	NA	normal
PRAMEF7	NA	NA	NA	normal
PRAMEF6	NA	NA	NA	normal
PRAMEF18	NA	NA	NA	normal
HNRNPCL2	NA	NA	NA	normal
PRAMEF25	NA	NA	NA	normal
PRAMEF5	NA	NA	NA	normal
PRAMEF33	NA	NA	NA	normal
PRAMEF27	NA	NA	NA	normal
PRAMEF13	NA	NA	NA	normal
PRAMEF8	NA	NA	NA	normal
PRAMEF15	NA	NA	NA	normal
PRAMEF14	NA	NA	NA	normal
PRAMEF19	NA	NA	NA	normal
PRAMEF17	NA	NA	NA	normal
PRAMEF20	NA	NA	NA	normal
LRRC38	0.0135863	0.592452	NA	normal
PDPN	NA	NA	NA	normal
PRDM2	0.23177	0.0812518	0.178983	normal
KAZN-AS1	NA	NA	NA	normal
KAZN	0.0730997	0.621076	0.766415	normal
TMEM51-AS1	-0.224224	0.0190243	NA	normal
TMEM51	0.258884	0.117269	0.236882	normal
C1orf195	-0.000462555	0.991283	NA	normal
FHAD1	-0.769183	5.65856e-06	4.88861e-05	normal
FHAD1-AS1	-0.00945229	0.936414	0.966323	normal
EFHD2	-0.170117	0.0131873	0.0413709	normal
CTRC	0.0287459	0.594032	NA	normal
CELA2A	0.0101449	0.76984	NA	normal
CELA2B	-0.068066	0.367814	NA	normal
CASP9	-0.647688	2.42019e-05	0.000181388	normal
DNAJC16	-0.124603	0.39517	0.571189	normal
SCARNA21B	NA	NA	NA	normal
AGMAT	0.597371	0.0123519	0.0391717	normal
DDI2	0.22021	0.0331567	0.0890407	normal
RSC1A1	-0.0103768	0.780239	NA	normal
PLEKHM2	0.173991	0.0984294	0.207506	normal
SLC25A34	0.011755	0.883493	NA	normal
SLC25A34-AS1	NA	NA	NA	normal
TMEM82	NA	NA	NA	normal
FBLIM1	0.00176147	0.986796	NA	normal
UQCRHL	0.167582	0.293031	0.465814	normal
FLJ37453	-0.232998	0.149764	0.285878	normal
SPEN	0.271088	0.00447182	0.0168577	normal
ZBTB17	0.131368	0.349899	0.525533	normal
SRARP	NA	NA	NA	normal
HSPB7	NA	NA	NA	normal
CLCNKA	NA	NA	NA	normal
CLCNKB	-0.0232672	0.410269	NA	normal
FAM131C	-0.426051	0.0541491	0.130942	normal
EPHA2	0.125243	0.203617	0.357857	normal
ARHGEF19	0.186109	0.229258	0.390212	normal
CPLANE2	-0.065698	0.684898	0.811505	normal
FBXO42	0.0706431	0.589009	0.74094	normal
SZRD1	0.3994	6.04864e-06	5.19601e-05	normal
SPATA21	-0.0186787	0.469603	NA	normal
NECAP2	0.360221	0.00462356	0.0173221	normal
RNU1-1	NA	NA	NA	normal
LINC01783	0.0157632	0.703583	NA	normal
NBPF1	0.524363	0.00521281	0.0191279	normal
RNU1-3	NA	NA	NA	normal
RNU1-4	NA	NA	NA	normal
MST1L	-0.0106787	0.763918	NA	normal
MIR3675	NA	NA	NA	normal
LOC112267871	-0.163702	0.0668739	NA	normal
LOC105376805	NA	NA	NA	normal
RNU1-2	NA	NA	NA	normal
CROCC	-0.350682	0.0680325	0.156812	normal
MFAP2	-0.00676263	0.810783	NA	normal
ATP13A2	-0.388709	0.00056618	0.00286625	normal
SDHB	-0.133741	0.09777	0.206412	normal
PADI2	-0.0799549	0.392707	0.569019	normal
LINC02783	NA	NA	NA	normal
PADI1	0.0101526	0.769468	NA	normal
PADI3	-0.000441642	0.991689	NA	normal
MIR3972	NA	NA	NA	normal
PADI4	0.0315782	0.279273	NA	normal
PADI6	NA	NA	NA	normal
RCC2	0.0804801	0.275823	0.445794	normal
RCC2-AS1	NA	NA	NA	normal
ARHGEF10L	0.0535759	0.736465	0.845866	normal
ACTL8	0.164611	0.126801	0.25204	normal
LINC01654	NA	NA	NA	normal
IGSF21	-0.0106787	0.763918	NA	normal
KLHDC7A	NA	NA	NA	normal
PAX7	0.0832813	0.489082	0.658742	normal
TAS1R2	NA	NA	NA	normal
ALDH4A1	-0.337105	0.0298033	0.0813461	normal
MIR4695	NA	NA	NA	normal
MIR1290	NA	NA	NA	normal
IFFO2	-0.286661	0.0251559	0.0705853	normal
UBR4	-0.0854272	0.177082	0.323678	normal
EMC1-AS1	0.0352643	0.756563	0.85996	normal
EMC1	-0.382922	7.84061e-06	6.54982e-05	normal
MRTO4	0.977303	2.60613e-22	2.15924e-20	normal
AKR7A3	-0.0415778	0.678249	0.807713	normal
LOC100506730	-0.0351377	0.81553	0.89602	normal
AKR7A2	-0.176514	0.125602	0.250378	normal
SLC66A1	0.91779	7.13379e-06	6.01237e-05	normal
CAPZB	-0.0630061	0.428557	0.604894	normal
LOC105378614	NA	NA	NA	normal
MICOS10	-0.151778	0.159253	0.299133	normal
MICOS10-NBL1	NA	NA	NA	normal
NBL1	-0.0504831	0.699418	0.821614	normal
HTR6	-0.179785	0.194106	0.345306	normal
TMCO4	0.766356	0.00084792	0.00406776	normal
RNF186	NA	NA	NA	normal
OTUD3	0.0654357	0.64705	0.784156	normal
PLA2G2E	NA	NA	NA	normal
PLA2G2A	NA	NA	NA	normal
PLA2G5	NA	NA	NA	normal
PLA2G2D	0.0101449	0.76984	NA	normal
PLA2G2F	NA	NA	NA	normal
LOC117779438	NA	NA	NA	normal
PLA2G2C	NA	NA	NA	normal
UBXN10	NA	NA	NA	normal
LINC01757	NA	NA	NA	normal
VWA5B1	0.0101449	0.76984	NA	normal
LINC01141	NA	NA	NA	normal
CAMK2N1	-0.286975	0.133579	0.262519	normal
MUL1	0.524922	4.03318e-05	0.00028375	normal
FAM43B	-0.0186787	0.469603	NA	normal
CDA	0.0623491	0.400231	NA	normal
PINK1	-0.157528	0.358022	0.534037	normal
MIR6084	NA	NA	NA	normal
PINK1-AS	-0.02439	0.871901	0.929973	normal
DDOST	-0.109104	0.127809	0.253711	normal
KIF17	-0.255177	0.107643	0.221931	normal
SH2D5	0.412818	0.0581933	0.138774	normal
HP1BP3	-0.0941362	0.276953	0.447147	normal
EIF4G3	-0.181087	0.0414925	0.106322	normal
MIR1256	NA	NA	NA	normal
ECE1	-0.411246	6.41509e-10	1.1747e-08	normal
ECE1-AS1	-0.0760828	0.29722	NA	normal
NBPF3	-0.317147	0.102718	0.214076	normal
ALPL	-0.0611224	0.496586	0.664701	normal
RAP1GAP	-0.367278	0.0760451	0.170461	normal
USP48	-0.231699	0.0357187	0.0943989	normal
LDLRAD2	-0.00849754	0.767695	NA	normal
CELA3B	NA	NA	NA	normal
CELA3A	NA	NA	NA	normal
LINC01635	-0.0115251	0.873158	NA	normal
LINC00339	-0.32468	0.0905589	0.194593	normal
CDC42	0.274449	0.000832795	0.00401576	normal
WNT4	-0.0143217	0.838942	NA	normal
MIR4418	NA	NA	NA	normal
ZBTB40	0.216405	0.0516049	0.126138	normal
EPHA8	-0.0858214	0.594497	0.745469	normal
MIR6127	NA	NA	NA	normal
C1QA	NA	NA	NA	normal
C1QC	NA	NA	NA	normal
C1QB	NA	NA	NA	normal
EPHB2	-0.0204516	0.889178	0.939148	normal
MIR4684	NA	NA	NA	normal
MIR4253	NA	NA	NA	normal
LACTBL1	NA	NA	NA	normal
TEX46	-0.0161076	0.566943	NA	normal
KDM1A	-0.193849	0.0102948	0.0337928	normal
MIR3115	NA	NA	NA	normal
LUZP1	0.218238	0.0344773	0.091816	normal
HTR1D	-0.128694	0.445153	0.618815	normal
LINC01355	-0.131797	0.366108	0.542454	normal
HNRNPR	0.29674	1.2329e-05	9.90124e-05	normal
ZNF436	0.0804182	0.612294	0.759705	normal
TCEA3	-0.0376231	0.747806	0.853975	normal
ASAP3	-0.780478	2.69407e-06	2.51834e-05	normal
E2F2	-0.128533	0.289127	0.461446	normal
LOC101928163	-0.0160419	0.61002	NA	normal
ID3	0.819428	2.23313e-21	1.7453e-19	normal
MDS2	-0.00676263	0.810783	NA	normal
RPL11	0.229436	0.000135889	0.000833814	normal
ELOA	0.627395	2.99949e-10	5.77136e-09	normal
ELOA-AS1	-0.126723	0.364655	0.54093	normal
PITHD1	0.825323	9.80777e-12	2.37929e-10	normal
LYPLA2	0.191392	0.0801244	0.177143	normal
GALE	0.100774	0.353682	0.529401	normal
HMGCL	-0.706993	4.27785e-05	0.000299449	normal
FUCA1	-0.544269	0.00221113	0.0093333	normal
CNR2	0.0101449	0.76984	NA	normal
MIR378F	NA	NA	NA	normal
PNRC2	0.0424919	0.721654	0.836395	normal
SRSF10	0.284735	0.135527	0.265382	normal
MYOM3	-0.240958	0.187193	0.336203	normal
IL22RA1	-0.0732193	0.635459	0.775751	normal
IFNLR1	-0.568409	0.015114	0.0464259	normal
LINC02800	-0.263605	0.023838	0.0675068	normal
GRHL3	-0.299684	0.0312555	0.0846849	normal
STPG1	-0.695581	9.72363e-05	0.000618672	normal
NIPAL3	-0.840417	1.60175e-09	2.77234e-08	normal
RCAN3AS	-0.101712	0.21239	NA	normal
RCAN3	-0.655203	1.45816e-06	1.4403e-05	normal
NCMAP-DT	NA	NA	NA	normal
NCMAP	NA	NA	NA	normal
SRRM1	0.156739	0.142127	0.274654	normal
CLIC4	-0.552752	2.62383e-10	5.08728e-09	normal
RUNX3	0.0533007	0.364561	NA	normal
MIR6731	NA	NA	NA	normal
MIR4425	0.0101526	0.769468	NA	normal
SYF2	0.237602	0.0893634	0.192543	normal
RSRP1	-0.201176	0.158317	0.297705	normal
RHD	-0.02584	0.481255	NA	normal
TMEM50A	-0.0479432	0.623193	0.768075	normal
RHCE	0.0160987	0.559168	NA	normal
MACO1	0.214469	0.178926	0.325949	normal
LDLRAP1	0.36239	0.0138503	0.0430942	normal
MAN1C1	-0.136417	0.14865	0.284224	normal
SELENON	-0.18638	0.0214424	0.0620413	normal
LOC646471	-0.146146	0.31986	0.494245	normal
MTFR1L	-0.114131	0.388945	0.565352	normal
AUNIP	0.0673786	0.677856	0.807524	normal
PAQR7	-0.269019	0.149387	0.285301	normal
STMN1	-0.705008	4.64775e-15	1.84958e-13	normal
MIR3917	NA	NA	NA	normal
PAFAH2	0.133377	0.381698	0.558835	normal
EXTL1	-0.0621955	0.285519	NA	normal
SLC30A2	0.0259369	0.476873	NA	normal
TRIM63	NA	NA	NA	normal
PDIK1L	-0.212881	0.223272	0.382385	normal
FAM110D	-0.0263302	0.615387	NA	normal
C1orf232	NA	NA	NA	normal
ZNF593	0.979278	6.61481e-11	1.40045e-09	normal
CNKSR1	0.0343657	0.37804	NA	normal
CATSPER4	NA	NA	NA	normal
ZPLD2P	0.0160987	0.559168	NA	normal
CEP85	0.0891002	0.306659	0.479633	normal
SH3BGRL3	0.53247	1.28839e-07	1.55654e-06	normal
UBXN11	0.707798	0.0011178	0.00515676	normal
CD52	NA	NA	NA	normal
CRYBG2	-0.105597	0.156667	NA	normal
ZNF683	NA	NA	NA	normal
LIN28A	0.0101449	0.76984	NA	normal
DHDDS	0.273146	0.0414818	0.106313	normal
DHDDS-AS1	0.00972422	0.812538	NA	normal
HMGN2	0.669269	5.55388e-23	4.83954e-21	normal
RPS6KA1	0.0467174	0.646955	0.784156	normal
MIR1976	NA	NA	NA	normal
LOC101928728	-0.0207955	0.816669	0.896816	normal
ARID1A	0.419675	2.92043e-06	2.70658e-05	normal
PIGV	-0.707543	0.000477475	0.00248608	normal
ZDHHC18	0.867286	1.40569e-11	3.29414e-10	normal
GPN2	0.652749	1.5525e-06	1.52258e-05	normal
GPATCH3	0.874154	1.91821e-05	0.000146666	normal
NR0B2	NA	NA	NA	normal
NUDC	0.500001	3.45206e-11	7.58552e-10	normal
KDF1	NA	NA	NA	normal
TRNP1	-0.0532133	0.742486	0.850031	normal
TENT5B	0.0429964	0.598015	NA	normal
SLC9A1	0.209476	0.0497206	0.122599	normal
WDTC1	-0.6086	8.71951e-05	0.000565221	normal
TMEM222	0.943216	5.6995e-09	8.98294e-08	normal
SYTL1	0.0264303	0.470857	NA	normal
MAP3K6	-0.135026	0.385795	0.562715	normal
FCN3	NA	NA	NA	normal
CD164L2	NA	NA	NA	normal
GPR3	-0.0430723	0.790204	0.88174	normal
WASF2	-0.0870791	0.294012	0.466395	normal
AHDC1	0.0549769	0.73489	0.845348	normal
FGR	0.0144565	0.319264	NA	normal
LINC02574	-0.0103768	0.780239	NA	normal
FAM76A	-0.126347	0.452334	0.625242	normal
STX12	-0.208544	0.163424	0.305069	normal
PPP1R8	0.635424	1.79505e-08	2.57488e-07	normal
SCARNA1	-0.0191901	0.683294	NA	normal
THEMIS2	-0.0783804	0.39965	0.575428	normal
RPA2	0.709939	3.38228e-11	7.4538e-10	normal
SMPDL3B	0.0426497	0.565027	NA	normal
XKR8	-0.0343977	0.735529	0.845392	normal
EYA3	0.561522	0.00198242	0.00851729	normal
PTAFR	0.161793	0.0238681	NA	normal
DNAJC8	0.35187	7.72631e-05	0.000509332	normal
ATP5IF1	0.0816618	0.431342	0.607279	normal
SESN2	0.333341	0.00156625	0.00691139	normal
MED18	0.184749	0.222813	0.381762	normal
PHACTR4	0.0927514	0.444805	0.618674	normal
SNHG3	-0.241884	0.0155727	0.0474791	normal
RCC1	0.626263	2.23442e-18	1.28815e-16	normal
SNORA73A	0.660572	0.0174737	0.0522144	normal
SNORA73B	0.283036	0.137578	0.268189	normal
TRNAU1AP	0.0664526	0.65175	0.787871	normal
SNORD99	0.0488051	0.662479	0.795919	normal
SNORA61	NA	NA	NA	normal
SNORA44	0.00739922	0.790197	NA	normal
SNORA16A	0.106744	0.470954	0.64214	normal
RAB42	-0.101915	0.208756	NA	normal
TAF12	0.335613	0.0504861	0.123983	normal
LINC01715	-0.0364954	0.451472	NA	normal
RNU11	NA	NA	NA	normal
GMEB1	0.239436	0.128363	0.254465	normal
YTHDF2	0.573314	8.02139e-10	1.45479e-08	normal
OPRD1	0.0400267	0.195134	NA	normal
EPB41	-0.327238	0.00490849	0.0181563	normal
TMEM200B	-0.0304322	0.551272	NA	normal
SRSF4	0.0433972	0.675468	0.805829	normal
MECR	-0.132513	0.298227	0.470187	normal
PTPRU	-0.776616	3.94547e-08	5.32691e-07	normal
LINC01756	NA	NA	NA	normal
LINC01648	NA	NA	NA	normal
MATN1	-0.00675716	0.920673	NA	normal
MATN1-AS1	-0.0172453	0.885285	0.937208	normal
LAPTM5	0.0911957	0.116022	NA	normal
MIR4420	NA	NA	NA	normal
LINC01778	0.00108302	0.98552	NA	normal
SDC3	-0.308687	0.000877057	0.00418701	normal
PUM1	0.0141372	0.872423	0.930216	normal
SNORD103A	NA	NA	NA	normal
SNORD103B	0.00846926	0.875425	NA	normal
SNORD103C	NA	NA	NA	normal
NKAIN1	0.155839	0.354237	0.529945	normal
SNRNP40	0.433415	6.45687e-05	0.000433863	normal
ZCCHC17	0.383112	0.00959627	0.0318378	normal
FABP3	-0.0718977	0.569217	0.725127	normal
SERINC2	0.0101526	0.769468	NA	normal
LINC01226	NA	NA	NA	normal
TINAGL1	NA	NA	NA	normal
HCRTR1	NA	NA	NA	normal
PEF1	0.4635	7.17969e-05	0.00047724	normal
COL16A1	-0.00420736	0.976889	0.987307	normal
MIR4254	NA	NA	NA	normal
SPOCD1	-0.045718	0.651942	0.787944	normal
PTP4A2	-0.0571068	0.396193	0.572211	normal
KHDRBS1	-0.212256	0.00199769	0.00857558	normal
TMEM39B	-0.0861711	0.56162	0.719377	normal
MIR5585	NA	NA	NA	normal
KPNA6	-0.00319331	0.970893	0.984706	normal
TXLNA	0.354746	9.56103e-05	0.000610376	normal
CCDC28B	-0.496037	0.0352538	0.0933497	normal
IQCC	0.170892	0.325005	0.499668	normal
DCDC2B	0.011397	0.893507	NA	normal
TMEM234	0.213423	0.221993	0.380968	normal
EIF3I	0.188253	0.00410494	0.015713	normal
FAM167B	-0.00654252	0.880981	NA	normal
LCK	0.0135863	0.592452	NA	normal
HDAC1	0.178592	0.0510752	0.125125	normal
MARCKSL1	0.473594	0.000805748	0.00389689	normal
FAM229A	-0.129913	0.388147	0.56457	normal
TSSK3	-0.190496	0.276477	0.446522	normal
BSDC1	0.303202	0.00962904	0.0319255	normal
ZBTB8B	-0.00763109	0.842195	NA	normal
ZBTB8A	0.103995	0.533796	0.696447	normal
ZBTB8OS	0.303706	0.0481263	0.119445	normal
RBBP4	0.101795	0.239527	0.403434	normal
SYNC	-0.111831	0.356985	0.532842	normal
KIAA1522	-0.327821	0.0185944	0.0549783	normal
YARS1	-0.188042	0.0106179	0.0346212	normal
S100PBP	-0.023182	0.86192	0.924741	normal
FNDC5	-0.00808674	0.888196	NA	normal
HPCA	0.00104292	0.974379	NA	normal
TMEM54	-0.223608	0.198212	0.350971	normal
RNF19B	-0.0469707	0.73745	0.846607	normal
AK2	0.264029	4.98414e-05	0.000343654	normal
AZIN2	-0.350739	0.0859077	0.186609	normal
TRIM62	-0.0616587	0.70544	0.826319	normal
ZNF362	0.106415	0.490403	0.659584	normal
A3GALT2	-0.0106787	0.763918	NA	normal
PHC2	-0.0645403	0.491757	0.660526	normal
MIR3605	0.000437572	0.990905	NA	normal
PHC2-AS1	-0.0324398	0.471178	NA	normal
ZSCAN20	0.171982	0.306613	0.479633	normal
CSMD2	NA	NA	NA	normal
HMGB4	NA	NA	NA	normal
CSMD2-AS1	NA	NA	NA	normal
C1orf94	NA	NA	NA	normal
MIR552	NA	NA	NA	normal
GJB5	0.0101526	0.769468	NA	normal
GJB4	NA	NA	NA	normal
GJB3	0.0101449	0.76984	NA	normal
GJA4	NA	NA	NA	normal
SMIM12	0.474371	0.000140319	0.000858217	normal
DLGAP3	-0.0172748	0.756696	NA	normal
GPR199P	-0.0695816	0.471564	0.642683	normal
TMEM35B	-0.0609492	0.702726	0.824531	normal
ZMYM6	-0.0181691	0.904162	0.948388	normal
ZMYM1	0.0470581	0.751992	0.856768	normal
SFPQ	0.642344	3.4065e-24	3.37578e-22	normal
ZMYM4	0.212624	0.0490226	0.121253	normal
ZMYM4-AS1	NA	NA	NA	normal
KIAA0319L	-0.398798	0.000167803	0.00100088	normal
NCDN	0.916437	2.27668e-12	6.07729e-11	normal
TFAP2E	0.0878464	0.443117	0.617172	normal
PSMB2	0.272256	0.000520359	0.00266363	normal
C1orf216	0.514331	0.000370377	0.00199278	normal
CLSPN	0.42762	0.000692819	0.00341388	normal
AGO4	-0.604617	0.00131605	0.00595284	normal
AGO1	-0.212828	0.0831363	0.182102	normal
AGO3	-0.000274396	0.997022	0.998312	normal
TEKT2	0.0135863	0.592452	NA	normal
ADPRS	0.88385	7.48158e-09	1.15398e-07	normal
COL8A2	-0.0769367	0.129767	NA	normal
TRAPPC3	0.454414	7.55022e-05	0.000499243	normal
MAP7D1	0.340146	9.48467e-05	0.000606267	normal
THRAP3	0.308441	0.000118591	0.000740251	normal
SH3D21	-0.037747	0.767424	0.867364	normal
EVA1B	-0.0981141	0.48273	0.653029	normal
STK40	0.251366	0.0236609	0.0671182	normal
LSM10	0.24242	0.0545805	0.131821	normal
OSCP1	-0.0549674	0.732687	0.844017	normal
SNORA63C	NA	NA	NA	normal
MRPS15	-0.00100017	0.991324	0.995197	normal
CSF3R	0.044332	0.135044	NA	normal
GRIK3	NA	NA	NA	normal
MIR4255	NA	NA	NA	normal
LINC01137	-0.0549056	0.72273	0.837141	normal
ZC3H12A	0.616492	1.47189e-09	2.56515e-08	normal
MIR6732	NA	NA	NA	normal
MEAF6	0.0362912	0.762167	0.863804	normal
MIR5581	-0.00363803	0.954328	NA	normal
SNIP1	0.450444	0.00668241	0.0235481	normal
DNALI1	-0.00847733	0.768019	NA	normal
GNL2	0.65726	2.46609e-12	6.53685e-11	normal
RSPO1	0.0101526	0.769468	NA	normal
C1orf109	0.614154	3.25739e-05	0.00023551	normal
CDCA8	0.219574	0.0395523	0.102441	normal
EPHA10	0.0894692	0.130827	NA	normal
YRDC	0.665417	2.52505e-07	2.90918e-06	normal
C1orf122	0.29204	0.0537493	0.130121	normal
MTF1	0.516128	8.90255e-05	0.000576101	normal
INPP5B	-0.320305	0.0650765	0.151449	normal
SF3A3	0.379435	4.02563e-06	3.59673e-05	normal
FHL3	-0.018765	0.89362	0.942085	normal
UTP11	0.406033	0.00461293	0.0172865	normal
POU3F1	0.00949724	0.760785	NA	normal
MIR3659HG	-0.03367	0.38889	NA	normal
MIR3659	NA	NA	NA	normal
LINC01343	NA	NA	NA	normal
LINC01685	NA	NA	NA	normal
RRAGC	0.555977	0.000836594	0.00402888	normal
MYCBP	-0.017724	0.60082	NA	normal
GJA9-MYCBP	NA	NA	NA	normal
LOC105378663	NA	NA	NA	normal
GJA9	NA	NA	NA	normal
RHBDL2	0.0181706	0.595041	NA	normal
AKIRIN1	0.541813	3.06458e-07	3.47274e-06	normal
NDUFS5	0.178446	0.0265384	0.0739104	normal
MACF1	-0.25174	0.00455255	0.0170941	normal
KIAA0754	-0.0957159	0.562658	0.719979	normal
BMP8A	0.0263451	0.763779	NA	normal
PABPC4	0.0283172	0.679074	0.808362	normal
PABPC4-AS1	-0.00996195	0.861345	NA	normal
SNORA55	-0.0324557	0.734251	0.845166	normal
HEYL	-0.180682	0.274997	0.4447	normal
NT5C1A	-0.0806223	0.0389421	NA	normal
HPCAL4	-0.214372	0.0717453	0.16331	normal
PPIE	0.0107968	0.923067	0.958432	normal
BMP8B	-0.772544	0.000353294	0.00191241	normal
OXCT2	-0.149067	0.147341	0.282247	normal
LOC101929536	-0.110473	0.106148	NA	normal
TRIT1	-0.0468796	0.713362	0.831479	normal
MYCL	-0.4267	0.0351819	0.0932241	normal
MFSD2A	0.765604	0.00107606	0.00499393	normal
CAP1	0.125059	0.103326	0.215106	normal
PPT1	-0.175462	0.00258954	0.0106634	normal
RLF	0.562093	0.000106807	0.000672788	normal
TMCO2	NA	NA	NA	normal
ZMPSTE24	0.268592	0.00274242	0.0112107	normal
COL9A2	-0.0992688	0.36708	0.54331	normal
SMAP2	-0.114028	0.328766	0.503583	normal
ZFP69B	-0.160303	0.351321	0.526773	normal
ZFP69	-0.139417	0.407478	0.582961	normal
EXO5	0.254843	0.157833	0.297017	normal
ZNF684	0.077368	0.631632	0.77332	normal
NFYC-AS1	-0.0846669	0.529445	0.692379	normal
NFYC	0.296274	0.0205322	0.0597751	normal
MIR30E	NA	NA	NA	normal
MIR30C1	NA	NA	NA	normal
KCNQ4	-0.221898	0.14722	0.282087	normal
CTPS1	-0.0356697	0.615693	0.762582	normal
SLFNL1-AS1	-0.574521	0.0271664	0.0752736	normal
SLFNL1	-0.212631	0.12824	0.254282	normal
SCMH1	0.065447	0.578417	0.732295	normal
FOXO6	-0.0848932	0.274002	NA	normal
FOXO6-AS1	NA	NA	NA	normal
EDN2	0.00825268	0.776106	NA	normal
HIVEP3	-0.101565	0.517038	0.682393	normal
GUCA2B	NA	NA	NA	normal
GUCA2A	NA	NA	NA	normal
FOXJ3	0.138599	0.182503	0.330244	normal
RIMKLA	0.206757	0.100701	0.2109	normal
ZMYND12	-0.0187771	0.665898	NA	normal
CCDC30	0.04877	0.464607	NA	normal
PPCS	0.00331998	0.983573	0.991248	normal
PPIH	0.161198	0.214469	0.371674	normal
YBX1	0.349276	1.09016e-08	1.63034e-07	normal
CLDN19	NA	NA	NA	normal
P3H1	-0.773208	2.94324e-13	8.90728e-12	normal
C1orf50	0.158429	0.352948	0.528533	normal
TMEM269-DT	-0.0172748	0.756696	NA	normal
TMEM269	-0.0808296	0.457575	0.630141	normal
SVBP	0.0676846	0.682407	0.810001	normal
ERMAP	0.0946915	0.566019	0.722632	normal
ZNF691	0.144235	0.36887	0.545267	normal
LOC339539	0.0160987	0.559168	NA	normal
SLC2A1	0.731231	1.8975e-20	1.37655e-18	normal
SLC2A1-AS1	-0.190823	0.194525	0.345814	normal
FAM183A	0.00959249	0.803543	NA	normal
EBNA1BP2	0.234209	0.000765394	0.0037243	normal
MIR6733	0.0172072	0.606688	NA	normal
CFAP57	-0.291103	0.0403422	0.104114	normal
TMEM125	NA	NA	NA	normal
C1orf210	NA	NA	NA	normal
TIE1	0.0160987	0.559168	NA	normal
MPL	-0.000701874	0.983943	NA	normal
CDC20	0.398118	2.78969e-07	3.19707e-06	normal
ELOVL1	0.256566	0.00394962	0.0152145	normal
MIR6734	NA	NA	NA	normal
MED8	0.0523904	0.622722	0.767743	normal
SZT2	-0.165154	0.178834	0.3259	normal
SZT2-AS1	NA	NA	NA	normal
MIR6735	NA	NA	NA	normal
HYI	NA	NA	NA	normal
PTPRF	-0.824613	8.98722e-28	1.11692e-25	normal
KDM4A	-0.228181	0.0438685	0.111152	normal
KDM4A-AS1	-0.023799	0.872971	0.930408	normal
ST3GAL3	-0.410971	0.03018	0.082182	normal
ST3GAL3-AS1	NA	NA	NA	normal
MIR6079	NA	NA	NA	normal
ARTN	-0.590877	0.00980876	0.0324504	normal
IPO13	0.0198157	0.851643	0.919178	normal
DPH2	0.980882	6.03398e-20	4.1775e-18	normal
ATP6V0B	0.554353	2.49184e-12	6.58209e-11	normal
B4GALT2	0.180343	0.0450703	0.113552	normal
CCDC24	-0.183308	0.267959	0.436343	normal
SLC6A9	0.0182164	0.912863	0.953357	normal
KLF17	0.00104292	0.974379	NA	normal
KLF18	NA	NA	NA	normal
DMAP1	0.314683	0.0339747	0.0907377	normal
ERI3	-0.0812054	0.435242	0.610466	normal
ERI3-IT1	-0.0319079	0.655001	NA	normal
SNORA110	NA	NA	NA	normal
RNF220	0.336169	0.00276663	0.0113004	normal
MIR5584	NA	NA	NA	normal
TMEM53	-0.286847	0.122607	0.2456	normal
SNORD145	0.0239616	0.393675	NA	normal
ARMH1	-0.0305448	0.559746	NA	normal
RNU5F-1	NA	NA	NA	normal
RNU5D-1	-0.0316862	0.282778	NA	normal
KIF2C	0.0121678	0.894596	0.942786	normal
SNORD160	-0.00880502	0.773938	NA	normal
RPS8	0.168651	0.00430008	0.0163239	normal
SNORD46	0.177246	0.0956343	0.202798	normal
SNORD38A	0.0949268	0.227752	NA	normal
SNORD38B	0.0676832	0.517944	0.682875	normal
BEST4	-0.0559523	0.214206	NA	normal
PLK3	0.239055	0.102274	0.213445	normal
DYNLT4	0.0702783	0.37661	NA	normal
BTBD19	-0.00840805	0.948874	0.972543	normal
PTCH2	0.193295	0.157216	0.296112	normal
EIF2B3	0.0885562	0.406376	0.582204	normal
HECTD3	-0.0467219	0.699363	0.821613	normal
UROD	0.0672894	0.445933	0.619358	normal
ZSWIM5	-0.0741382	0.637041	0.776745	normal
LINC01144	-0.0719567	0.432295	0.608153	normal
HPDL	-0.022519	0.866285	0.926996	normal
MUTYH	0.273121	0.0825493	0.181314	normal
TESK2	-0.277876	0.0812317	0.178965	normal
CCDC163	-0.203979	0.215942	0.373544	normal
MMACHC	0.0271065	0.865848	0.926791	normal
PRDX1	-0.0308807	0.524692	0.689136	normal
AKR1A1	-0.0553424	0.501663	0.669468	normal
NASP	0.237543	0.00144905	0.00645811	normal
CCDC17	0.183149	0.0988941	0.208226	normal
GPBP1L1	-0.0508092	0.632195	0.77339	normal
TMEM69	-0.0398286	0.731136	0.843067	normal
IPP	-0.212511	0.211949	0.368402	normal
MAST2	-0.0822668	0.398068	0.57399	normal
PIK3R3	-0.0121059	0.9187	0.95629	normal
P3R3URF-PIK3R3	NA	NA	NA	normal
LOC101929626	0.0160987	0.559168	NA	normal
TSPAN1	0.0586197	0.550175	0.709579	normal
P3R3URF	NA	NA	NA	normal
POMGNT1	0.00907556	0.921254	0.957414	normal
LURAP1	-0.00763109	0.842195	NA	normal
RAD54L	-0.226152	0.105296	0.218219	normal
LRRC41	0.415138	6.90085e-06	5.82901e-05	normal
UQCRH	0.255157	0.000423031	0.00223949	normal
NSUN4	0.252002	0.0337956	0.0904198	normal
FAAH	0.195661	0.136687	0.267027	normal
LINC01398	0.0101449	0.76984	NA	normal
DMBX1	-0.0641161	0.501494	0.669394	normal
TMEM275	NA	NA	NA	normal
MKNK1-AS1	-0.0454423	0.454713	NA	normal
KNCN	NA	NA	NA	normal
MKNK1	0.103412	0.478766	0.649173	normal
MOB3C	0.0648431	0.695139	0.818559	normal
ATPAF1	0.0397799	0.689288	0.815145	normal
TEX38	-0.0103768	0.780239	NA	normal
EFCAB14-AS1	-0.00856538	0.833066	NA	normal
EFCAB14	-0.0564138	0.563291	0.720483	normal
CYP4B1	NA	NA	NA	normal
CYP4A11	NA	NA	NA	normal
CYP4X1	-0.0598842	0.195542	NA	normal
CYP4Z1	NA	NA	NA	normal
CYP4A22	NA	NA	NA	normal
LINC00853	-0.0613758	0.30775	NA	normal
PDZK1IP1	NA	NA	NA	normal
TAL1	-0.000462555	0.991283	NA	normal
STIL	0.22677	0.0656563	0.152545	normal
CMPK1	-0.0301798	0.741119	0.849387	normal
LINC01389	-0.0864073	0.397019	0.572968	normal
FOXE3	0.0101449	0.76984	NA	normal
FOXD2-AS1	-0.553152	0.0181618	0.0539516	normal
FOXD2	-0.000515725	0.994574	0.996875	normal
TRABD2B	-0.143027	0.355978	0.531757	normal
SLC5A9	0.100377	0.447455	0.621065	normal
SPATA6	-0.487837	0.0345315	0.0918859	normal
AGBL4	NA	NA	NA	normal
BEND5	-0.0106787	0.763918	NA	normal
AGBL4-AS1	NA	NA	NA	normal
AGBL4-IT1	NA	NA	NA	normal
ELAVL4	0.000891803	0.98515	NA	normal
DMRTA2	0.872639	3.84526e-06	3.44982e-05	normal
FAF1	-0.159977	0.105867	0.219105	normal
CDKN2C	0.0239948	0.866138	0.926932	normal
MIR4421	NA	NA	NA	normal
MIR6500	NA	NA	NA	normal
C1orf185	NA	NA	NA	normal
LINC01562	NA	NA	NA	normal
RNF11	0.169387	0.168479	0.311978	normal
TTC39A	-0.0307463	0.647667	NA	normal
TTC39A-AS1	NA	NA	NA	normal
EPS15	-0.457315	0.000592378	0.00297504	normal
OSBPL9	-0.209858	0.0356337	0.0942071	normal
NRDC	0.0768495	0.202271	0.355827	normal
MIR761	NA	NA	NA	normal
RAB3B	-0.289772	5.3463e-06	4.63733e-05	normal
TXNDC12	-0.038156	0.647515	0.784386	normal
KTI12	NA	NA	NA	normal
TXNDC12-AS1	0.000246341	0.99474	NA	normal
BTF3L4	0.0444724	0.728067	0.841156	normal
ZFYVE9	-0.0625668	0.65866	0.792966	normal
CC2D1B	0.487389	0.000208582	0.00120984	normal
ORC1	0.621518	1.72803e-08	2.49289e-07	normal
PRPF38A	0.388012	0.000821957	0.00396769	normal
TUT4	-0.171455	0.166928	0.309711	normal
GPX7	NA	NA	NA	normal
SHISAL2A	0.000437572	0.990905	NA	normal
COA7	0.827387	9.59145e-15	3.61755e-13	normal
ZYG11B	-0.548671	0.000556804	0.00282728	normal
ZYG11A	-0.225669	0.210996	0.367209	normal
ECHDC2	0.0352961	0.83074	0.906034	normal
SCP2	-0.207624	0.0645152	0.150512	normal
PODN	NA	NA	NA	normal
SLC1A7	-0.0232672	0.410269	NA	normal
CPT2	-0.123559	0.325799	0.500483	normal
CZIB	0.0891963	0.506299	0.673082	normal
MAGOH	0.68216	1.81424e-05	0.000139561	normal
LOC100507564	0.000492222	0.996398	NA	normal
LRP8	0.0161983	0.819741	0.899018	normal
LINC01771	0.0272537	0.808836	0.892935	normal
DMRTB1	NA	NA	NA	normal
GLIS1	-0.0387591	0.765534	0.866006	normal
NDC1	0.14288	0.11019	0.226075	normal
YIPF1	0.046137	0.777891	0.8745	normal
DIO1	-0.000441642	0.991689	NA	normal
HSPB11	0.275362	0.0710545	0.162126	normal
LRRC42	0.153903	0.234476	0.396644	normal
LDLRAD1	-0.00758703	0.843118	NA	normal
TMEM59	-0.111234	0.246316	0.411894	normal
TCEANC2	-0.396588	0.0410534	0.105482	normal
MIR4781	NA	NA	NA	normal
CDCP2	-0.0127398	0.625554	NA	normal
CYB5RL	0.141807	0.382045	0.559138	normal
MRPL37	0.132996	0.0784996	0.174543	normal
SSBP3	0.0289273	0.853247	0.920189	normal
SSBP3-AS1	-0.058934	0.42462	NA	normal
ACOT11	0.0430943	0.662292	0.795758	normal
FAM151A	0.0269362	0.467216	NA	normal
MROH7-TTC4	NA	NA	NA	normal
MROH7	NA	NA	NA	normal
TTC4	0.0804641	0.513521	0.678756	normal
PARS2	0.157108	0.361035	0.537564	normal
TTC22	NA	NA	NA	normal
LEXM	0.0101449	0.76984	NA	normal
DHCR24	0.267196	0.000392875	0.00209598	normal
TMEM61	NA	NA	NA	normal
BSND	NA	NA	NA	normal
PCSK9	NA	NA	NA	normal
USP24	0.0695438	0.474704	0.645628	normal
LOC100507634	0.0454961	0.423044	NA	normal
MIR4422HG	NA	NA	NA	normal
MIR4422	NA	NA	NA	normal
LINC01753	NA	NA	NA	normal
LINC01755	NA	NA	NA	normal
LINC01767	0.0181484	0.595433	NA	normal
PLPP3	-0.257208	0.104901	0.217551	normal
LOC101929935	-0.0490608	0.511381	NA	normal
PRKAA2	-0.491206	4.5536e-08	6.07227e-07	normal
FYB2	-0.0259131	0.759197	0.861509	normal
C8A	NA	NA	NA	normal
C8B	NA	NA	NA	normal
DAB1	-0.023137	0.739075	NA	normal
DAB1-AS1	NA	NA	NA	normal
OMA1	-0.245945	0.175816	0.32221	normal
TACSTD2	NA	NA	NA	normal
MYSM1	0.254167	0.0868044	0.188153	normal
LINC01135	-0.0106787	0.763918	NA	normal
LINC01358	NA	NA	NA	normal
HSD52	NA	NA	NA	normal
FGGY	-0.197376	0.258173	0.424767	normal
MIR4711	NA	NA	NA	normal
LOC101926944	0.0101449	0.76984	NA	normal
HOOK1	-0.0106787	0.763918	NA	normal
CYP2J2	-0.0186461	0.821189	NA	normal
C1orf87	NA	NA	NA	normal
LINC01748	NA	NA	NA	normal
LOC101926964	NA	NA	NA	normal
NFIA-AS2	NA	NA	NA	normal
NFIA	-0.384556	0.00536376	0.0195748	normal
NFIA-AS1	NA	NA	NA	normal
TM2D1	0.0304292	0.825636	0.902871	normal
PATJ	-0.716285	4.43525e-06	3.94644e-05	normal
MIR12132	-0.0103768	0.780239	NA	normal
MIR3116-1	NA	NA	NA	normal
MIR3116-2	NA	NA	NA	normal
L1TD1	0.0101449	0.76984	NA	normal
KANK4	-0.000462555	0.991283	NA	normal
USP1	0.401877	2.64763e-05	0.0001963	normal
DOCK7	0.00839858	0.933168	0.964267	normal
ANGPTL3	0.0180723	0.664046	NA	normal
ATG4C	-0.196153	0.197558	0.350049	normal
LINC01739	NA	NA	NA	normal
LINC00466	-0.00756787	0.864581	NA	normal
FOXD3-AS1	-0.148026	0.104091	NA	normal
FOXD3	0.00351595	0.970716	NA	normal
MIR6068	NA	NA	NA	normal
ALG6	0.443528	0.0221597	0.0635735	normal
ITGB3BP	0.0132321	0.926819	0.960391	normal
EFCAB7	0.098119	0.556744	0.715066	normal
PGM1	0.0225844	0.845941	0.915761	normal
ROR1	-0.213677	0.232854	0.39487	normal
ROR1-AS1	NA	NA	NA	normal
UBE2U	NA	NA	NA	normal
CACHD1	0.101739	0.492256	0.660903	normal
MIR4794	NA	NA	NA	normal
RAVER2	-0.249261	0.068808	0.158096	normal
JAK1	-0.169745	0.0195246	0.0572967	normal
LINC01359	NA	NA	NA	normal
MIR3671	-0.0316862	0.282778	NA	normal
MIR101-1	NA	NA	NA	normal
AK4	0.919491	3.27343e-17	1.64889e-15	normal
DNAJC6	0.119312	0.261491	0.428666	normal
LEPR	-0.426889	0.032961	0.0886246	normal
LEPROT	0.0501869	0.64999	0.786273	normal
PDE4B	-0.484732	1.25208e-08	1.85209e-07	normal
PDE4B-AS1	NA	NA	NA	normal
SGIP1	-0.00452606	0.949895	NA	normal
MIR3117	NA	NA	NA	normal
DYNLT5	NA	NA	NA	normal
INSL5	0.0321233	0.275509	NA	normal
DNAI4	0.795203	0.00396525	0.015263	normal
MIER1	0.0105503	0.941285	0.969022	normal
SLC35D1	0.121819	0.391636	0.568066	normal
C1orf141	NA	NA	NA	normal
IL23R	NA	NA	NA	normal
IL12RB2	0.0184669	0.852303	0.919498	normal
SERBP1	0.179829	0.00282888	0.0115052	normal
GNG12	-0.51942	5.52568e-10	1.02546e-08	normal
GNG12-AS1	-0.0453677	0.63962	0.778887	normal
DIRAS3	0.00362207	0.965802	NA	normal
WLS	0.0625828	0.509868	0.67534	normal
MIR1262	NA	NA	NA	normal
RPE65	-0.0481955	0.539848	NA	normal
DEPDC1	-0.332323	0.000102085	0.000645997	normal
DEPDC1-AS1	-0.0162723	0.794777	NA	normal
LINC01707	-0.0106787	0.763918	NA	normal
LINC01758	NA	NA	NA	normal
LRRC7	-0.0906303	0.313242	NA	normal
LRRC40	-0.062596	0.637396	0.776978	normal
SRSF11	0.0785198	0.378551	0.555462	normal
ANKRD13C	0.0942781	0.476069	0.646794	normal
HHLA3	0.022462	0.881545	0.935012	normal
LINC01788	-0.000441642	0.991689	NA	normal
PTGER3	-0.0163272	0.841232	NA	normal
ZRANB2-AS1	-0.0326639	0.633341	NA	normal
ZRANB2	0.24726	0.024834	0.0698578	normal
MIR186	0.0529455	0.107689	NA	normal
ZRANB2-AS2	0.00772372	0.862872	NA	normal
NEGR1	-0.117182	0.46905	0.640121	normal
NEGR1-IT1	NA	NA	NA	normal
LINC01360	NA	NA	NA	normal
LINC02238	NA	NA	NA	normal
LRRIQ3	-0.068876	0.597613	0.747982	normal
FPGT	-0.132836	0.39661	0.572704	normal
FPGT-TNNI3K	-0.000441642	0.991689	NA	normal
TNNI3K	NA	NA	NA	normal
LRRC53	NA	NA	NA	normal
ERICH3	NA	NA	NA	normal
ERICH3-AS1	NA	NA	NA	normal
CRYZ	-0.443461	0.00164799	0.00723073	normal
TYW3	0.271367	0.0382666	0.0997359	normal
LHX8	0.0101449	0.76984	NA	normal
SLC44A5	0.0575118	0.505344	NA	normal
ACADM	-0.0812656	0.449943	0.623459	normal
RABGGTB	0.40901	3.91895e-05	0.000276883	normal
SNORD45C	0.0350592	0.757416	0.860472	normal
SNORD45A	0.116224	0.434043	0.6096	normal
SNORD45B	0.0880614	0.471881	0.642942	normal
MSH4	0.0106142	0.855529	NA	normal
ASB17	NA	NA	NA	normal
LOC101927342	NA	NA	NA	normal
ST6GALNAC3	-0.811432	0.012994	0.040917	normal
LINC02567	NA	NA	NA	normal
ST6GALNAC5	-0.000701874	0.983943	NA	normal
MIR7156	NA	NA	NA	normal
PIGK	-0.16961	0.155261	0.293414	normal
AK5	0.018138	0.812007	NA	normal
ZZZ3	0.42367	0.000713127	0.00349918	normal
USP33	-0.0946513	0.400345	0.576178	normal
MIGA1	-0.304866	0.0399721	0.103405	normal
NEXN-AS1	-0.0103768	0.780239	NA	normal
NEXN	NA	NA	NA	normal
FUBP1	0.42043	2.08446e-08	2.97035e-07	normal
DNAJB4	0.444575	0.00391523	0.0151012	normal
GIPC2	-0.0103768	0.780239	NA	normal
MGC27382	NA	NA	NA	normal
PTGFR	-0.0293134	0.786761	0.879871	normal
IFI44L	0.99829	3.31249e-11	7.32128e-10	normal
ADGRL4	0.0101526	0.769468	NA	normal
LINC01781	NA	NA	NA	normal
ADGRL2	-0.123556	0.182563	0.330273	normal
LOC101927434	NA	NA	NA	normal
LINC01362	-0.0103768	0.780239	NA	normal
LINC01361	-0.0103768	0.780239	NA	normal
LINC01712	NA	NA	NA	normal
LINC01725	NA	NA	NA	normal
LOC101927560	NA	NA	NA	normal
TTLL7	-0.213933	0.190416	0.340539	normal
PRKACB	-0.437748	7.46624e-05	0.000494337	normal
SAMD13	-0.141269	0.350184	0.525662	normal
DNASE2B	-0.0168072	0.617455	NA	normal
RPF1	0.163233	0.186849	0.335744	normal
GNG5	0.11309	0.293701	0.466146	normal
SPATA1	0.00895825	0.851373	NA	normal
CTBS	-0.578371	0.00106023	0.00493257	normal
LINC01461	0.00209895	0.971764	NA	normal
LINC01555	-0.0103768	0.780239	NA	normal
SSX2IP	0.223553	0.0937793	0.199815	normal
LPAR3	-0.857022	0.0125102	0.0395992	normal
MCOLN2	-0.0532466	0.714015	0.831758	normal
MCOLN3	0.236123	0.134669	0.264113	normal
DNAI3	0.0571777	0.574427	0.729375	normal
MIR4423	NA	NA	NA	normal
SYDE2	-0.0939615	0.568664	0.724804	normal
C1orf52	0.389616	0.0166843	0.0502918	normal
BCL10	0.222114	0.207172	0.362216	normal
LOC646626	0.0315347	0.279829	NA	normal
DDAH1	-0.218268	0.123079	0.246315	normal
CCN1	-0.497078	3.0288e-09	5.00247e-08	normal
ZNHIT6	0.53951	0.00117867	0.00539255	normal
COL24A1	0.0703043	0.328845	NA	normal
ODF2L	0.132842	0.434533	0.609866	normal
MIR7856	NA	NA	NA	normal
CLCA2	-0.0135646	0.805554	NA	normal
CLCA1	-0.0103768	0.780239	NA	normal
CLCA4	NA	NA	NA	normal
CLCA4-AS1	0.0191612	0.70476	NA	normal
SH3GLB1	-0.112421	0.301334	0.473645	normal
SELENOF	0.0312581	0.703585	0.825231	normal
HS2ST1	-0.436523	0.000212551	0.00122936	normal
LINC01140	-0.0403368	0.504904	NA	normal
LINC02801	NA	NA	NA	normal
LMO4	-0.397286	0.00350963	0.0137929	normal
LINC01364	0.013545	0.593592	NA	normal
PKN2-AS1	NA	NA	NA	normal
PKN2	-0.0998876	0.371339	0.547689	normal
GTF2B	0.642234	5.15534e-05	0.000354602	normal
KYAT3	-0.391699	0.0597303	0.141678	normal
RBMXL1	-0.0149202	0.915157	0.954325	normal
GBP3	0.0397359	0.67897	0.808303	normal
GBP1	-0.017784	0.910434	0.952263	normal
GBP7	-0.10711	0.211728	NA	normal
GBP5	0.0120921	0.58895	NA	normal
GBP6	NA	NA	NA	normal
LRRC8B	-0.0654193	0.659247	0.793419	normal
LRRC8C-DT	0.0343442	0.378276	NA	normal
LRRC8C	0.537635	0.00974003	0.0322442	normal
LRRC8D	-0.137829	0.180911	0.328106	normal
ZNF326	0.654716	5.71909e-06	4.93528e-05	normal
SNORD3G	NA	NA	NA	normal
BARHL2	NA	NA	NA	normal
LINC02609	-0.271692	0.150043	0.286301	normal
LINC01763	-0.0144729	0.576341	NA	normal
ZNF644	0.303761	0.0312943	0.0847597	normal
HFM1	0.000109738	0.998746	NA	normal
CDC7	0.0149223	0.907023	0.950203	normal
TGFBR3	-0.145057	0.394125	0.570257	normal
BRDT	NA	NA	NA	normal
EPHX4	-0.0242217	0.392714	NA	normal
SETSIP	0.0696296	0.440321	0.615033	normal
BTBD8	-0.629044	0.0204486	0.0595775	normal
C1orf146	-0.00878276	0.774261	NA	normal
GLMN	0.905305	0.000283724	0.00157981	normal
RPAP2	0.821908	7.00282e-07	7.39908e-06	normal
GFI1	0.000416622	0.99131	NA	normal
EVI5	-0.356295	0.0391993	0.101663	normal
RPL5	-0.0835455	0.25308	0.419183	normal
DIPK1A	-0.205279	0.102686	0.214041	normal
SNORD21	0.00256412	0.974191	NA	normal
SNORA66	-0.0136912	0.846611	NA	normal
MTF2	0.213878	0.139807	0.271485	normal
TMED5	0.0249389	0.799478	0.887373	normal
CCDC18	0.111324	0.507221	0.673561	normal
CCDC18-AS1	-0.9861	0.00255114	0.0105213	normal
DR1	0.0859113	0.391832	0.568187	normal
FNBP1L	-0.425718	0.00165646	0.00726295	normal
BCAR3	0.00361337	0.970681	0.98469	normal
BCAR3-AS1	0.00930013	0.8622	NA	normal
MIG7	-0.155761	0.198087	0.350823	normal
MIR760	-0.0103768	0.780239	NA	normal
DNTTIP2	0.831839	1.53198e-18	9.0734e-17	normal
GCLM	0.41094	9.38853e-08	1.16488e-06	normal
ABCA4	0.00914501	0.84993	NA	normal
ARHGAP29	-0.56202	1.33451e-05	0.000105826	normal
ABCD3	-0.15189	0.15603	0.294538	normal
F3	-0.137002	0.417966	0.593315	normal
MIR12133	NA	NA	NA	normal
SLC44A3-AS1	-0.0962496	0.154594	NA	normal
MIR378G	NA	NA	NA	normal
SLC44A3	0.0490635	0.705922	0.826589	normal
CNN3	-0.472166	1.16186e-05	9.39023e-05	normal
CNN3-DT	-0.0234373	0.700741	NA	normal
ALG14	-0.0966836	0.544617	0.705647	normal
ALG14-AS1	NA	NA	NA	normal
TLCD4	-0.668302	5.60071e-05	0.000382059	normal
TLCD4-RWDD3	-0.00533471	0.946557	NA	normal
LOC101928118	0.00846031	0.825516	NA	normal
RWDD3	-0.16289	0.329766	0.504633	normal
LINC01760	NA	NA	NA	normal
LINC01650	NA	NA	NA	normal
LINC01761	NA	NA	NA	normal
LINC02607	NA	NA	NA	normal
LINC02790	NA	NA	NA	normal
LINC01787	NA	NA	NA	normal
PTBP2	-0.0863805	0.595427	0.746167	normal
DPYD	-0.831966	1.18369e-05	9.55142e-05	normal
DPYD-AS1	NA	NA	NA	normal
DPYD-AS2	NA	NA	NA	normal
LINC01930	NA	NA	NA	normal
MIR137HG	NA	NA	NA	normal
MIR2682	NA	NA	NA	normal
MIR137	NA	NA	NA	normal
LINC01776	NA	NA	NA	normal
SNX7	-0.137645	0.356075	0.531797	normal
PLPPR5	NA	NA	NA	normal
LOC100129620	NA	NA	NA	normal
PLPPR4	-0.102504	0.230964	NA	normal
LINC01708	NA	NA	NA	normal
PALMD	-0.832955	0.000539071	0.00274828	normal
FRRS1	-0.208717	0.216914	0.374584	normal
AGL	-0.477568	0.00178207	0.00774647	normal
SLC35A3	-0.124548	0.403987	0.579658	normal
MFSD14A	0.51469	4.48244e-06	3.97908e-05	normal
SASS6	0.16912	0.295528	0.467437	normal
TRMT13	0.414367	0.028977	0.0795491	normal
LRRC39	-0.00556905	0.939909	NA	normal
DBT	-0.221352	0.103897	0.215971	normal
RTCA-AS1	-0.0320686	0.70214	NA	normal
RTCA	0.316756	0.0133322	0.0417565	normal
MIR553	-0.0103768	0.780239	NA	normal
CDC14A	-0.0252304	0.877367	0.932987	normal
GPR88	NA	NA	NA	normal
LINC01349	NA	NA	NA	normal
VCAM1	NA	NA	NA	normal
EXTL2	-0.176846	0.177055	0.323669	normal
SLC30A7	0.156678	0.2815	0.452752	normal
DPH5	-0.0843833	0.4737	0.644725	normal
LOC102606465	0.216756	0.229211	0.390212	normal
LOC101928370	0.0101449	0.76984	NA	normal
S1PR1	-0.00878276	0.774261	NA	normal
LINC01307	NA	NA	NA	normal
OLFM3	-0.0343908	0.593455	NA	normal
COL11A1	0.0408951	0.309979	NA	normal
LOC101928436	-0.0103768	0.780239	NA	normal
RNPC3	-0.170478	0.316512	0.490386	normal
AMY2B	-0.0504174	0.693621	0.817488	normal
AMY2A	NA	NA	NA	normal
AMY1A	NA	NA	NA	normal
AMY1B	-0.0161076	0.566943	NA	normal
AMY1C	NA	NA	NA	normal
LINC01676	NA	NA	NA	normal
LINC01677	NA	NA	NA	normal
LINC01661	NA	NA	NA	normal
PRMT6	0.672753	9.34601e-07	9.56378e-06	normal
NTNG1	-0.000670989	0.983741	NA	normal
VAV3	-0.000230426	0.996895	0.998312	normal
MIR7852	NA	NA	NA	normal
VAV3-AS1	NA	NA	NA	normal
SLC25A24	0.193151	0.0992164	0.208672	normal
NBPF4	0.0101526	0.769468	NA	normal
NBPF6	NA	NA	NA	normal
FAM102B	-0.82527	4.57155e-12	1.1591e-10	normal
HENMT1	0.0432751	0.472812	NA	normal
PRPF38B	0.298552	0.020442	0.0595775	normal
FNDC7	0.00691547	0.878203	NA	normal
STXBP3	0.125948	0.370906	0.547263	normal
AKNAD1	-0.00409201	0.960518	NA	normal
SPATA42	NA	NA	NA	normal
GPSM2	-0.649649	3.16269e-05	0.00022922	normal
CLCC1	0.0456485	0.71446	0.831872	normal
WDR47	0.0324547	0.818531	0.89808	normal
TAF13	0.687817	0.000153075	0.0009243	normal
TMEM167B	0.0719464	0.584417	0.737105	normal
SCARNA2	-0.0187771	0.665898	NA	normal
C1orf194	NA	NA	NA	normal
ELAPOR1	0.267587	0.10504	0.217779	normal
SARS1	-0.229216	0.000849821	0.00407237	normal
CELSR2	-0.72879	8.58286e-08	1.0729e-06	normal
PSRC1	0.01848	0.882456	0.93552	normal
MYBPHL	0.0156011	0.620724	NA	normal
PSMA5	0.187227	0.0155073	0.0473083	normal
SYPL2	-0.0445289	0.531173	NA	normal
ATXN7L2	0.803854	0.00132984	0.00600628	normal
CYB561D1	0.097831	0.528739	0.691939	normal
AMIGO1	-0.0325181	0.828522	0.904591	normal
GPR61	0.0101526	0.769468	NA	normal
GNAI3	0.0188653	0.83025	0.905694	normal
MIR197	NA	NA	NA	normal
GNAT2	-0.0243327	0.775988	NA	normal
AMPD2	-0.255154	0.00879143	0.0296278	normal
GSTM4	-0.266916	0.0213643	0.0618532	normal
GSTM2	-0.148332	0.3662	0.542537	normal
GSTM1	-0.0372619	0.680424	0.809081	normal
GSTM5	-0.0459643	0.401145	NA	normal
GSTM3	-0.102578	0.200248	0.353534	normal
EPS8L3	0.025394	0.481292	NA	normal
CSF1	0.530495	0.00039017	0.00208448	normal
AHCYL1	-0.890517	3.18922e-35	6.19935e-33	normal
STRIP1	0.0689589	0.583864	0.73673	normal
ALX3	-0.145506	0.393152	0.569446	normal
LINC01397	-0.00861394	0.878647	NA	normal
UBL4B	0.0101449	0.76984	NA	normal
SLC6A17	-0.0106787	0.763918	NA	normal
LINC02586	0.000416622	0.99131	NA	normal
KCNC4	0.349726	0.0573821	0.13738	normal
RBM15-AS1	-0.00592814	0.960801	0.979339	normal
RBM15	-0.0421051	0.725788	0.839282	normal
SLC16A4	-0.484314	1.24721e-09	2.19631e-08	normal
LAMTOR5	0.0620685	0.457442	0.630121	normal
LAMTOR5-AS1	-0.113622	0.110592	NA	normal
PROK1	NA	NA	NA	normal
CYMP-AS1	NA	NA	NA	normal
KCNA10	0.0101449	0.76984	NA	normal
KCNA2	-0.0168072	0.617455	NA	normal
KCNA3	NA	NA	NA	normal
CD53	0.00968503	0.858978	NA	normal
LRIF1	0.518849	0.00188561	0.00813907	normal
DRAM2	-0.299496	0.0407802	0.104944	normal
CEPT1	-0.0394153	0.789396	0.881309	normal
DENND2D	0.0723488	0.24804	NA	normal
CHI3L2	-0.0908811	0.449975	0.623459	normal
CHIA	NA	NA	NA	normal
PIFO	-0.0172065	0.775501	NA	normal
OVGP1	-0.0130054	0.914858	0.954264	normal
WDR77	0.827062	1.72138e-15	7.43578e-14	normal
ATP5PB	-0.01192	0.863921	0.925635	normal
C1orf162	0.0876037	0.30363	NA	normal
TMIGD3	NA	NA	NA	normal
ADORA3	NA	NA	NA	normal
RAP1A	-0.155806	0.215419	0.372895	normal
LINC01160	-0.00953188	0.815294	NA	normal
LOC107985184	-0.0144729	0.576341	NA	normal
INKA2	0.104549	0.460483	0.63316	normal
INKA2-AS1	0.00970207	0.812949	NA	normal
LOC101928718	0.0239616	0.393675	NA	normal
DDX20	0.639418	3.05765e-05	0.000222778	normal
KCND3	-0.163804	0.337008	0.512201	normal
KCND3-IT1	NA	NA	NA	normal
KCND3-AS1	NA	NA	NA	normal
LINC01750	-0.0911456	0.292644	NA	normal
CTTNBP2NL	0.0434928	0.744639	0.851569	normal
MIR4256	0.0101449	0.76984	NA	normal
WNT2B	-0.233469	0.168284	0.311731	normal
ST7L	-0.294283	0.102797	0.214213	normal
CAPZA1	0.263694	0.000352771	0.00191094	normal
MOV10	-0.401525	0.000155433	0.000935932	normal
RHOC	0.237037	0.000974685	0.00459092	normal
TAFA3	0.0184826	0.710104	NA	normal
LINC01356	NA	NA	NA	normal
MIR11399	NA	NA	NA	normal
SLC16A1	0.354193	2.61898e-05	0.000194747	normal
SLC16A1-AS1	0.0453475	0.778379	0.87465	normal
LRIG2-DT	0.0264303	0.470857	NA	normal
LRIG2	-0.0640713	0.686363	0.812511	normal
LOC643441	NA	NA	NA	normal
MAGI3	-0.487745	0.0042531	0.0161821	normal
PHTF1	0.0441232	0.772897	0.870694	normal
RSBN1	0.0353001	0.826269	0.903041	normal
AP4B1-AS1	-0.052108	0.413991	NA	normal
PTPN22	0.0181706	0.595041	NA	normal
BCL2L15	0.0256763	0.618399	NA	normal
AP4B1	0.0691596	0.647226	0.784243	normal
DCLRE1B	0.20741	0.151262	0.28813	normal
HIPK1-AS1	-0.0186787	0.469603	NA	normal
HIPK1	0.170184	0.111955	0.228954	normal
OLFML3	-0.0509768	0.751831	0.856766	normal
SYT6	-0.0560836	0.464519	NA	normal
TRIM33	0.169437	0.183617	0.331507	normal
BCAS2	0.7195	7.29608e-07	7.67151e-06	normal
DENND2C	0.199203	0.262308	0.429773	normal
AMPD1	0.0101526	0.769468	NA	normal
NRAS	0.203865	0.0435156	0.110443	normal
CSDE1	0.00283145	0.960965	0.97944	normal
SIKE1	-0.0321035	0.784698	0.878634	normal
SYCP1	NA	NA	NA	normal
TSHB	NA	NA	NA	normal
TSPAN2	-0.00505205	0.931261	NA	normal
NGF-AS1	NA	NA	NA	normal
NGF	0.10158	0.342573	0.517792	normal
VANGL1	0.356923	0.00044949	0.00236064	normal
CASQ2	NA	NA	NA	normal
NHLH2	-0.000462555	0.991283	NA	normal
LINC01649	NA	NA	NA	normal
LOC101928977	NA	NA	NA	normal
SLC22A15	-0.0726426	0.546973	0.70731	normal
MAB21L3	-0.0244423	0.498181	NA	normal
ATP1A1	-0.520082	3.7899e-16	1.71019e-14	normal
ATP1A1-AS1	-0.162349	0.277438	0.447645	normal
LINC01762	-0.000462555	0.991283	NA	normal
CD58	0.716061	0.00162056	0.00713234	normal
MIR548AC	NA	NA	NA	normal
MIR320B1	NA	NA	NA	normal
LINC02868	NA	NA	NA	normal
CD2	NA	NA	NA	normal
PTGFRN	-0.556668	6.24064e-08	8.06655e-07	normal
CD101	0.00699627	0.926336	NA	normal
LOC101929099	0.00904286	0.87943	NA	normal
TTF2	0.027639	0.781203	0.876598	normal
MIR942	NA	NA	NA	normal
TRIM45	-0.164221	0.340974	0.516159	normal
VTCN1	0.0353821	0.370263	NA	normal
LINC01525	NA	NA	NA	normal
MAN1A2	-0.3114	0.00981987	0.0324801	normal
LOC100996263	NA	NA	NA	normal
TENT5C	-0.363945	0.0754577	0.169394	normal
GDAP2	-0.050479	0.747169	0.853499	normal
WDR3	0.270054	0.00225587	0.00949042	normal
SPAG17	-0.0344764	0.526395	NA	normal
TBX15	0.0135863	0.592452	NA	normal
LOC105378933	NA	NA	NA	normal
WARS2	0.0650984	0.664575	0.79768	normal
WARS2-IT1	NA	NA	NA	normal
WARS2-AS1	0.164398	0.342802	0.517944	normal
LINC01780	NA	NA	NA	normal
HAO2	NA	NA	NA	normal
HAO2-IT1	NA	NA	NA	normal
HSD3B2	NA	NA	NA	normal
HSD3B1	NA	NA	NA	normal
LINC00622	-0.00938576	0.867696	NA	normal
ZNF697	0.229277	0.196471	0.348408	normal
PHGDH	-0.518231	1.0537e-11	2.54398e-10	normal
HMGCS2	NA	NA	NA	normal
REG4	NA	NA	NA	normal
NBPF7	NA	NA	NA	normal
ADAM30	NA	NA	NA	normal
NOTCH2	-0.0930435	0.314626	0.488182	normal
SEC22B	0.0101526	0.769468	NA	normal
FAM72B	-0.209856	0.15628	0.294899	normal
LOC100996318	0.0101526	0.769468	NA	normal
SRGAP2-AS1	NA	NA	NA	normal
SRGAP2C	0.000246341	0.99474	NA	normal
LOC102723769	0.00840982	0.877162	NA	normal
LINC01145	NA	NA	NA	normal
LOC100996740	0.0101526	0.769468	NA	normal
PPIAL4H	NA	NA	NA	normal
FAM72D	-0.11558	0.331441	0.506379	normal
LINC00623	0.0177782	0.76704	NA	normal
RNVU1-4	NA	NA	NA	normal
PPIAL4A	NA	NA	NA	normal
NBPF9	-0.100887	0.531482	0.694145	normal
PDE4DIP	0.314432	0.110999	0.227275	normal
NOTCH2NLA	-0.168403	0.299235	0.471406	normal
NBPF10	-0.15685	0.35007	0.525584	normal
LINC01719	-0.00880502	0.773938	NA	normal
RNVU1-6	-0.0106787	0.763918	NA	normal
HJV	NA	NA	NA	normal
TXNIP	0.563247	0.0128972	0.0406458	normal
POLR3GL	-0.23914	0.142774	0.275552	normal
ANKRD34A	-0.0746917	0.370645	NA	normal
LIX1L	-0.150741	0.377917	0.554801	normal
LIX1L-AS1	NA	NA	NA	normal
RBM8A	0.394063	0.056291	0.135216	normal
PEX11B	0.00563305	0.968082	0.983123	normal
ITGA10	0.0333175	0.384389	NA	normal
ANKRD35	NA	NA	NA	normal
PIAS3	-0.112869	0.468574	0.639701	normal
MIR6736	NA	NA	NA	normal
NUDT17	-0.0579257	0.641938	0.780832	normal
POLR3C	0.16661	0.0826787	0.181519	normal
RNF115	-0.348049	0.0813663	0.179131	normal
CD160	0.0135863	0.592452	NA	normal
PDZK1	-0.00866737	0.854734	NA	normal
GPR89A	-0.00982274	0.92255	0.958201	normal
NBPF8	-0.400019	0.0500626	0.123242	normal
NBPF14	-0.03651	0.780293	0.875902	normal
RNVU1-8	NA	NA	NA	normal
PRKAB2	-0.512058	0.0107079	0.0348698	normal
CHD1L	-0.558451	0.00527373	0.0193048	normal
FMO5	0.0135863	0.592452	NA	normal
LINC00624	NA	NA	NA	normal
BCL9	0.35859	0.0808195	0.178238	normal
ACP6	-0.19691	0.179203	0.326179	normal
GJA5	0.131087	0.414582	0.589678	normal
GJA8	NA	NA	NA	normal
GPR89B	0.0269176	0.782594	0.87738	normal
RNVU1-7	NA	NA	NA	normal
NBPF11	0.0573696	0.644534	0.782858	normal
LINC02805	NA	NA	NA	normal
LOC101927468	-0.0186787	0.469603	NA	normal
MIR5087	NA	NA	NA	normal
RNVU1-1	NA	NA	NA	normal
MIR6077	NA	NA	NA	normal
RNVU1-3	NA	NA	NA	normal
LINC01138	-0.131989	0.173885	0.319608	normal
PPIAL4G	NA	NA	NA	normal
PPIAL4D	NA	NA	NA	normal
RNVU1-14	NA	NA	NA	normal
NBPF26	-0.280703	0.0801968	0.177226	normal
NBPF15	-0.39196	0.0371227	0.0972786	normal
RNVU1-15	NA	NA	NA	normal
PPIAL4E	NA	NA	NA	normal
PPIAL4F	NA	NA	NA	normal
LOC105371215	-0.0106787	0.763918	NA	normal
RNVU1-17	NA	NA	NA	normal
RNVU1-18	NA	NA	NA	normal
LINC02591	0.0181706	0.595041	NA	normal
H3-2	0.241115	0.0990334	0.208374	normal
FAM72C	-0.0161076	0.566943	NA	normal
RNVU1-19	NA	NA	NA	normal
PPIAL4C	NA	NA	NA	normal
LINC00869	0.035779	0.51479	NA	normal
LOC644634	NA	NA	NA	normal
H2BC18	-0.0106787	0.763918	NA	normal
FCGR1A	0.0101449	0.76984	NA	normal
H3C13	NA	NA	NA	normal
H4C14	NA	NA	NA	normal
H3C14	0.0367903	0.449739	NA	normal
H2AC18	NA	NA	NA	normal
H2AC19	NA	NA	NA	normal
H3C15	0.0176131	0.734858	NA	normal
H4C15	0.244325	0.100363	0.210385	normal
H2BC21	0.0597309	0.603066	0.751974	normal
H2AC20	-0.0144304	0.826321	NA	normal
H2AC21	NA	NA	NA	normal
BOLA1	-0.368428	0.0766853	0.171591	normal
SV2A	0.00831963	0.899988	NA	normal
SF3B4	0.0321233	0.275509	NA	normal
MTMR11	-0.506913	0.0357595	0.0944902	normal
OTUD7B	0.212343	0.223895	0.383148	normal
VPS45	-0.302292	0.0585571	0.139598	normal
PLEKHO1	0.151782	0.161937	0.302825	normal
LOC105371433	NA	NA	NA	normal
ANP32E	-0.0440362	0.746271	0.85274	normal
CA14	-0.0204476	0.667806	NA	normal
SNORD13C	NA	NA	NA	normal
APH1A	0.210324	0.153482	0.291079	normal
C1orf54	-0.00383293	0.958132	NA	normal
CIART	0.00739922	0.790197	NA	normal
MRPS21	0.320688	0.000595312	0.0029868	normal
PRPF3	0.972102	0.000949912	0.00448958	normal
RPRD2	0.223935	0.0450521	0.113525	normal
TARS2	-0.208658	0.0199736	0.0585085	normal
MIR6878	NA	NA	NA	normal
ECM1	-0.414118	0.00108873	0.00504502	normal
FALEC	-0.189667	0.0295033	NA	normal
ADAMTSL4	-0.62709	3.42741e-05	0.000245472	normal
MIR4257	-0.00856538	0.833066	NA	normal
ADAMTSL4-AS1	0.0189966	0.757436	NA	normal
MCL1	-0.25688	2.28652e-06	2.1627e-05	normal
ENSA	0.175359	0.00892551	0.0299928	normal
GOLPH3L	0.240676	0.106854	0.220605	normal
HORMAD1	-0.207881	0.239122	0.40302	normal
CTSS	0.245906	0.148919	0.284544	normal
CTSK	-0.154345	0.349921	0.525533	normal
ARNT	-0.333191	0.00158592	0.006988	normal
CTXND2	NA	NA	NA	normal
SETDB1	-0.0527117	0.613633	0.760993	normal
CERS2	0.439399	1.05323e-12	2.92473e-11	normal
ANXA9	-0.528968	0.0291464	0.0798984	normal
MINDY1	-0.630213	0.000286998	0.00159511	normal
PRUNE1	-0.160957	0.199493	0.352571	normal
BNIPL	-0.0740619	0.408831	NA	normal
C1orf56	-0.317764	0.101305	0.211802	normal
CDC42SE1	0.573324	3.0827e-15	1.28055e-13	normal
MLLT11	0.257834	9.08992e-05	0.000584981	normal
GABPB2	0.385412	0.02799	0.0772732	normal
SEMA6C	-0.234186	0.193258	0.344241	normal
TNFAIP8L2	-0.00852711	0.824768	NA	normal
TNFAIP8L2-SCNM1	NA	NA	NA	normal
LYSMD1	-0.319116	0.051116	0.125179	normal
SCNM1	0.0427216	0.654244	0.789561	normal
TMOD4	0.0299595	0.798578	0.887193	normal
VPS72	0.144121	0.130263	0.257402	normal
PIP5K1A	0.345252	5.31201e-07	5.75702e-06	normal
PSMD4	0.191225	0.00841452	0.0286634	normal
ZNF687-AS1	-0.0633659	0.597843	0.748143	normal
ZNF687	0.16315	0.122634	0.2456	normal
PI4KB	0.254153	0.00251982	0.010413	normal
RFX5	-0.462114	1.07122e-07	1.31726e-06	normal
RFX5-AS1	-0.00751726	0.872001	NA	normal
SELENBP1	-0.600813	2.82044e-08	3.9377e-07	normal
PSMB4	0.314439	4.15516e-07	4.58853e-06	normal
POGZ	0.218872	0.0112078	0.0362176	normal
CGN	-0.45453	0.0464313	0.11617	normal
TUFT1	0.26155	0.0330207	0.0887537	normal
MIR554	-0.0106787	0.763918	NA	normal
SNX27	-0.223469	0.0217633	0.0627449	normal
CELF3	-0.0225782	0.758093	NA	normal
RIIAD1	NA	NA	NA	normal
MRPL9	0.297333	0.000948158	0.00448409	normal
OAZ3	0.0330976	0.775546	0.872705	normal
TDRKH-AS1	-0.544151	0.0180686	0.0537276	normal
LINGO4	NA	NA	NA	normal
RORC	-0.0144729	0.576341	NA	normal
C2CD4D	-0.0497809	0.489374	NA	normal
C2CD4D-AS1	-0.108993	0.227288	NA	normal
THEM5	-0.0248906	0.663036	NA	normal
THEM4	0.682036	4.47931e-10	8.42622e-09	normal
S100A10	-0.256284	5.21972e-05	0.000358593	normal
S100A11	0.114785	0.0641802	0.149915	normal
LOC100131107	NA	NA	NA	normal
TCHHL1	NA	NA	NA	normal
TCHH	0.357339	0.0563616	0.135343	normal
RPTN	NA	NA	NA	normal
HRNR	-0.0493458	0.465155	NA	normal
FLG	-0.0329496	0.540137	NA	normal
FLG-AS1	0.00949724	0.760785	NA	normal
FLG2	NA	NA	NA	normal
CRNN	NA	NA	NA	normal
LCE5A	0.0725248	0.203341	NA	normal
CRCT1	NA	NA	NA	normal
LCE3E	NA	NA	NA	normal
LCE3D	0.0101526	0.769468	NA	normal
LCE3C	NA	NA	NA	normal
LCE3B	NA	NA	NA	normal
LCE3A	NA	NA	NA	normal
LINC00302	NA	NA	NA	normal
LCE2D	NA	NA	NA	normal
LCE2C	NA	NA	NA	normal
LCE2B	NA	NA	NA	normal
LCE2A	NA	NA	NA	normal
LCE4A	NA	NA	NA	normal
C1orf68	NA	NA	NA	normal
KPRP	NA	NA	NA	normal
LCE1F	NA	NA	NA	normal
LCE1E	NA	NA	NA	normal
LCE1D	NA	NA	NA	normal
LCE1C	NA	NA	NA	normal
LCE1B	NA	NA	NA	normal
LCE1A	NA	NA	NA	normal
LCE6A	NA	NA	NA	normal
SMCP	NA	NA	NA	normal
IVL	NA	NA	NA	normal
SPRR4	NA	NA	NA	normal
SPRR1A	NA	NA	NA	normal
SPRR3	0.0101526	0.769468	NA	normal
SPRR1B	NA	NA	NA	normal
[truncated: 29,801 more rows]

## Sheet: Sheet2
	KRAS WILD		KRAS mutation
	SLC7A5	ZNF24	SLC7A5	ZNF24
1	65	102	189	168
2	38	51	128	156
3	61	29	89	121
4	52	26	135	161
5	101	29	221	198
6	28	61	89	78
7	36	62	125	131
8	34	51	134	129
9	31	21	59	65
10	82	29	88	54
11	20	61	79	78
12	21	29	131	126
13	20	54	39	46
14	19	51	94	131
15	30	102	96	128
16	31	120	87	126
17	32	41	125	189
18	33	29	39	68
19	21	42	59	101
20	22	36	24	85
21	25	31	62	137
22	61	26	115	126
23	60	29	64	142
24	28	41	67	145
25	29	51	64	115
26	81	61	89	129
27	42	21	151	121
28	43	61	136	159
29	26	36	112	131
30	28	41	154	116
31	29	36	106	89
32	34	51	74	154
33	33	26	121	168
34	30	83	154	197
35	31	36	164	187
36	30	45	113	167
37	27	21	54	29
38	24	36	64	31
39	24	31	36	78
40	26	42	54	67
41	71	36	23	121
42	54	34	34	61
43	56	29	128	167
44	29	61	146	154
45	62	54	132	189
46	38	34	42	68
47	28	68	75	89
48	29	61	34	35
49	34	21	169	178
50	31	26	79	126
